# Supplementary material for: Bis[μ-O-isopropyl (4-eth­oxy­phen­yl)dithio­phospho­nato-κ2 S:S′]bis­{[O-iso­propyl (4-eth­oxy­phen­yl)dithio­phos­phonato-κ2 S,S′]mercury(II)}
Source: Acta Crystallogr Sect E Struct Rep Online. 2012 Nov 17;68(Pt 12):m1488–9. doi: 10.1107/S1600536812046624 (PMC3588744; doi:10.1107/S1600536812046624)
Supplement: Supplementary file 1 [file e-68-m1488-sup1.cif]

##############################################################################
#                                                                            #
# This CIF contains the data in a paper accepted for publication in          #
# Acta Crystallographica Section E. It conforms to the requirements of       #
# Notes for Authors for Acta Crystallographica Section E, and has been       #
# peer reviewed under the auspices of the IUCr Commission on Journals.       #
#                                                                            #
# Full details of the Crystallographic Information File format               #
# are given in the paper "The Crystallographic Information File (CIF):       #
# a New Standard Archive File for Crystallography" by S. R. Hall, F. H.      #
# Allen and I. D. Brown [Acta Cryst. (1991), A47, 655-685].                  #
#                                                                            #
# The current version of the core CIF dictionary is obtainable from          #
# ftp://ftp.iucr.org/pub/cif_core.dic.                                       #
#                                                                            #
# Software is freely available for graphical display of the structure(s)     #
# in this CIF. For information consult the CIF software page                 #
# http://www.iucr.org/resources/cif/software.                                #
#                                                                            #
# This file may be used for bona fide research purposes within the           #
# scientific community so long as proper attribution is given to the journal # 
# article from which it was obtained.                                        #
#                                                                            #
##############################################################################
data_I
_audit_creation_method     SHELXL-97
_chemical_name_systematic
;
Bis[\m-<i>O</i>-isopropyl (4-ethoxyphenyl)dithiophosphonato-
\k^2^<i>S</i>:<i>S</i>']bis{[<i>O</i>-isopropyl
(4-ethoxyphenyl)dithiophosphonato-\k^2^<i>S</i>,<i>S</i>']mercury(II)}
;
_chemical_name_common     ?
_chemical_formula_moiety     'C44 H64 Hg2 O8 P4 S8'
_chemical_formula_sum     'C44 H64 Hg2 O8 P4 S8'
_chemical_formula_iupac     '[Hg2 (C11 H16 O2 P S2)4]'
_chemical_formula_weight     1502.49
_chemical_melting_point     ?
_symmetry_cell_setting     triclinic
_symmetry_space_group_name_H-M     'P -1'
_symmetry_space_group_name_hall     '-P 1'
loop_
    _symmetry_equiv_pos_as_xyz
    'x, y, z'
    '-x, -y, -z'
_cell_length_a     11.079(3)
_cell_length_b     11.985(3)
_cell_length_c     12.253(3)
_cell_angle_alpha     62.908(4)
_cell_angle_beta     84.418(4)
_cell_angle_gamma     80.862(4)
_cell_volume     1429.5(6)
_cell_formula_units_Z     1
_cell_measurement_reflns_used     34157
_cell_measurement_theta_min     1.86
_cell_measurement_theta_max     27.35
_cell_measurement_temperature     173(2)
_exptl_crystal_description     block
_exptl_crystal_colour     colourless
_exptl_crystal_size_max     0.15
_exptl_crystal_size_mid     0.15
_exptl_crystal_size_min     0.12
_exptl_crystal_density_diffrn     1.745
_exptl_crystal_density_meas     .
_exptl_crystal_density_method     'not measured'
_exptl_crystal_F_000     740
_exptl_absorpt_coefficient_mu     5.813
_exptl_absorpt_correction_type     multi-scan
_exptl_absorpt_process_details     '(SADABS; Sheldrick, 1997)'
_exptl_absorpt_correction_T_min     0.4759
_exptl_absorpt_correction_T_max     0.5422
_exptl_special_details     ?
_diffrn_ambient_temperature     173(2)
_diffrn_radiation_type     MoK\a
_diffrn_radiation_wavelength     0.71073
_diffrn_radiation_source     'fine-focus sealed tube'
_diffrn_radiation_monochromator     graphite
_diffrn_measurement_device_type     'Bruker Kappa DUO APEXII'
_diffrn_measurement_method     '0.5\% \f scans and \w scans'
_diffrn_reflns_number     34157
_diffrn_reflns_av_R_equivalents     0.0767
_diffrn_reflns_av_sigmaI/netI     0.0469
_diffrn_reflns_theta_min     1.86
_diffrn_reflns_theta_max     27.35
_diffrn_reflns_theta_full     27.35
_diffrn_measured_fraction_theta_max     0.986
_diffrn_measured_fraction_theta_full     0.986
_diffrn_reflns_limit_h_min     -14
_diffrn_reflns_limit_h_max     14
_diffrn_reflns_limit_k_min     -15
_diffrn_reflns_limit_k_max     15
_diffrn_reflns_limit_l_min     -15
_diffrn_reflns_limit_l_max     15
_diffrn_standards_number     0
_diffrn_standards_interval_count     0
_diffrn_standards_interval_time     0
_diffrn_standards_decay_%     0
_refine_special_details
;
Refinement of <i>F</i>^2^ against ALL reflections. The weighted <i>R</i>-factor
<i>wR</i> and goodness of fit <i>S</i> are based on <i>F</i>^2^, conventional
<i>R</i>-factors <i>R</i> are based on <i>F</i>, with <i>F</i> set to zero for
negative <i>F</i>^2^. The threshold expression of <i>F</i>^2^ >
\s(<i>F</i>^2^) is used only for calculating <i>R</i>-factors(gt) <i>etc</i>.
and is not relevant to the choice of reflections for refinement.
<i>R</i>-factors based on <i>F</i>^2^ are statistically about twice as large
as those based on <i>F</i>, and <i>R</i>- factors based on ALL data will be
even larger.
;
_reflns_number_total     6382
_reflns_number_gt     5622
_reflns_threshold_expression     I>2sigma(I)
_refine_ls_structure_factor_coef     Fsqd
_refine_ls_matrix_type     full
_refine_ls_R_factor_all     0.0294
_refine_ls_R_factor_gt     0.0227
_refine_ls_wR_factor_gt     0.0465
_refine_ls_wR_factor_ref     0.0487
_refine_ls_goodness_of_fit_ref     0.965
_refine_ls_restrained_S_all     0.965
_refine_ls_number_reflns     6382
_refine_ls_number_parameters     304
_refine_ls_number_restraints     0
_refine_ls_hydrogen_treatment     constr
_refine_ls_weighting_scheme     calc
_refine_ls_weighting_details
         'calc w=1/[\s^2^(Fo^2^)+(0.0170P)^2^+0.0000P] where P=(Fo^2^+2Fc^2^)/3'
_atom_sites_solution_hydrogens     geom
_atom_sites_solution_primary     direct
_atom_sites_solution_secondary     difmap
_refine_ls_shift/su_max     0.002
_refine_ls_shift/su_mean     0.000
_refine_diff_density_max     0.866
_refine_diff_density_min     -1.024
_refine_ls_extinction_method     none
_refine_ls_extinction_coef     .
loop_
    _atom_type_symbol
    _atom_type_description
    _atom_type_scat_dispersion_real
    _atom_type_scat_dispersion_imag
    _atom_type_scat_source
    'C' 'C' 0.0033 0.0016
                         'International Tables Vol C Tables 4.2.6.8 and 6.1.1.4'
    'H' 'H' 0.0000 0.0000
                         'International Tables Vol C Tables 4.2.6.8 and 6.1.1.4'
    'O' 'O' 0.0106 0.0060
                         'International Tables Vol C Tables 4.2.6.8 and 6.1.1.4'
    'P' 'P' 0.1023 0.0942
                         'International Tables Vol C Tables 4.2.6.8 and 6.1.1.4'
    'S' 'S' 0.1246 0.1234
                         'International Tables Vol C Tables 4.2.6.8 and 6.1.1.4'
    'Hg' 'Hg' -2.3894 9.2266
                         'International Tables Vol C Tables 4.2.6.8 and 6.1.1.4'
_computing_data_collection     'APEX2 (Bruker, 2006)'
_computing_cell_refinement     'SAINT (Bruker, 2006)'
_computing_data_reduction     'SAINT (Bruker, 2006)'
_computing_structure_solution     'SHELXS97 (Sheldrick, 2008)'
_computing_structure_refinement     'SHELXL97 (Sheldrick, 2008)'
_computing_molecular_graphics     'SHELXTL (Sheldrick, 2008)'
_computing_publication_material     'SHELXL97 (Sheldrick, 2008'
loop_
    _atom_site_type_symbol
    _atom_site_label
    _atom_site_fract_x
    _atom_site_fract_y
    _atom_site_fract_z
    _atom_site_U_iso_or_equiv
    _atom_site_adp_type
    _atom_site_calc_flag
    _atom_site_refinement_flags
    _atom_site_occupancy
    _atom_site_symmetry_multiplicity
    _atom_site_disorder_assembly
    _atom_site_disorder_group
    Hg Hg1 0.406211(9) 0.860930(11) 0.068281(10) 0.03450(5) Uani d . 1 1 . .
    S S1 0.21870(6) 0.87000(7) -0.02079(7) 0.03184(16) Uani d . 1 1 . .
    S S2 0.33676(6) 0.60580(7) 0.21177(6) 0.02963(15) Uani d . 1 1 . .
    S S3 0.47011(6) 1.09499(7) -0.19071(6) 0.02882(15) Uani d . 1 1 . .
    S S4 0.61332(6) 0.79500(7) -0.05226(6) 0.03264(16) Uani d . 1 1 . .
    P P1 0.21046(6) 0.68074(7) 0.08684(6) 0.02416(15) Uani d . 1 1 . .
    P P2 0.59057(6) 0.95292(7) -0.20573(6) 0.02505(15) Uani d . 1 1 . .
    O O1 0.24135(16) 0.4936(2) -0.28729(18) 0.0369(5) Uani d . 1 1 . .
    O O2 0.07486(14) 0.66471(17) 0.13934(16) 0.0283(4) Uani d . 1 1 . .
    O O3 1.05424(16) 1.14120(19) -0.45478(18) 0.0370(5) Uani d . 1 1 . .
    O O4 0.54046(15) 0.93611(17) -0.31346(16) 0.0286(4) Uani d . 1 1 . .
    C C1 0.2184(2) 0.6092(2) -0.0143(2) 0.0243(6) Uani d . 1 1 . .
    C C2 0.1144(2) 0.6060(3) -0.0679(2) 0.0339(7) Uani d . 1 1 . .
    H H2 0.0358 0.6332 -0.0434 0.041 Uiso calc R 1 1 . .
    C C3 0.1250(2) 0.5637(3) -0.1559(3) 0.0366(7) Uani d . 1 1 . .
    H H3 0.0537 0.5607 -0.1911 0.044 Uiso calc R 1 1 . .
    C C4 0.2396(2) 0.5255(3) -0.1936(2) 0.0280(6) Uani d . 1 1 . .
    C C5 0.3435(2) 0.5230(3) -0.1371(3) 0.0284(6) Uani d . 1 1 . .
    H H5 0.4219 0.4926 -0.1590 0.034 Uiso calc R 1 1 . .
    C C6 0.3305(2) 0.5655(3) -0.0487(3) 0.0293(6) Uani d . 1 1 . .
    H H6 0.4015 0.5645 -0.0104 0.035 Uiso calc R 1 1 . .
    C C7 0.3573(2) 0.4493(3) -0.3265(3) 0.0349(7) Uani d . 1 1 . .
    H H7A 0.3947 0.3713 -0.2581 0.042 Uiso calc R 1 1 . .
    H H7B 0.4134 0.5141 -0.3530 0.042 Uiso calc R 1 1 . .
    C C8 0.3361(3) 0.4232(4) -0.4312(3) 0.0503(9) Uani d . 1 1 . .
    H H8A 0.2828 0.3568 -0.4033 0.075 Uiso calc R 1 1 . .
    H H8B 0.4146 0.3952 -0.4611 0.075 Uiso calc R 1 1 . .
    H H8C 0.2972 0.5004 -0.4975 0.075 Uiso calc R 1 1 . .
    C C9 0.0212(2) 0.7226(3) 0.2196(3) 0.0328(7) Uani d . 1 1 . .
    H H9 0.0767 0.7807 0.2197 0.039 Uiso calc R 1 1 . .
    C C10 -0.0988(3) 0.7978(3) 0.1647(3) 0.0507(9) Uani d . 1 1 . .
    H H10A -0.0837 0.8647 0.0824 0.076 Uiso calc R 1 1 . .
    H H10B -0.1397 0.8359 0.2167 0.076 Uiso calc R 1 1 . .
    H H10C -0.1511 0.7419 0.1595 0.076 Uiso calc R 1 1 . .
    C C11 0.0099(3) 0.6180(3) 0.3468(3) 0.0403(7) Uani d . 1 1 . .
    H H11A -0.0408 0.5584 0.3459 0.060 Uiso calc R 1 1 . .
    H H11B -0.0283 0.6534 0.4017 0.060 Uiso calc R 1 1 . .
    H H11C 0.0913 0.5737 0.3758 0.060 Uiso calc R 1 1 . .
    C C12 0.7306(2) 1.0142(3) -0.2752(2) 0.0267(6) Uani d . 1 1 . .
    C C13 0.7268(2) 1.1228(3) -0.3845(3) 0.0338(7) Uani d . 1 1 . .
    H H13 0.6497 1.1674 -0.4171 0.041 Uiso calc R 1 1 . .
    C C14 0.8323(2) 1.1688(3) -0.4480(3) 0.0343(7) Uani d . 1 1 . .
    H H14 0.8275 1.2432 -0.5240 0.041 Uiso calc R 1 1 . .
    C C15 0.9455(2) 1.1049(3) -0.3994(3) 0.0307(6) Uani d . 1 1 . .
    C C16 0.9506(2) 0.9983(3) -0.2874(3) 0.0347(7) Uani d . 1 1 . .
    H H16 1.0276 0.9565 -0.2525 0.042 Uiso calc R 1 1 . .
    C C17 0.8446(2) 0.9522(3) -0.2259(3) 0.0331(6) Uani d . 1 1 . .
    H H17 0.8493 0.8780 -0.1498 0.040 Uiso calc R 1 1 . .
    C C18 1.0515(3) 1.2395(3) -0.5783(3) 0.0378(7) Uani d . 1 1 . .
    H H18A 1.0037 1.3180 -0.5815 0.045 Uiso calc R 1 1 . .
    H H18B 1.0125 1.2142 -0.6316 0.045 Uiso calc R 1 1 . .
    C C19 1.1816(3) 1.2612(3) -0.6217(3) 0.0503(9) Uani d . 1 1 . .
    H H19A 1.2200 1.2835 -0.5669 0.075 Uiso calc R 1 1 . .
    H H19B 1.1821 1.3303 -0.7052 0.075 Uiso calc R 1 1 . .
    H H19C 1.2271 1.1839 -0.6213 0.075 Uiso calc R 1 1 . .
    C C20 0.4382(2) 0.8642(3) -0.2971(3) 0.0314(7) Uani d . 1 1 . .
    H H20 0.4191 0.8146 -0.2077 0.038 Uiso calc R 1 1 . .
    C C21 0.3287(3) 0.9560(3) -0.3587(3) 0.0468(8) Uani d . 1 1 . .
    H H21A 0.3069 1.0137 -0.3213 0.070 Uiso calc R 1 1 . .
    H H21B 0.2598 0.9097 -0.3487 0.070 Uiso calc R 1 1 . .
    H H21C 0.3479 1.0047 -0.4462 0.070 Uiso calc R 1 1 . .
    C C22 0.4828(3) 0.7755(3) -0.3523(3) 0.0415(8) Uani d . 1 1 . .
    H H22A 0.5113 0.8238 -0.4371 0.062 Uiso calc R 1 1 . .
    H H22B 0.4159 0.7305 -0.3512 0.062 Uiso calc R 1 1 . .
    H H22C 0.5504 0.7144 -0.3045 0.062 Uiso calc R 1 1 . .
loop_
    _atom_site_aniso_label
    _atom_site_aniso_U_11
    _atom_site_aniso_U_22
    _atom_site_aniso_U_33
    _atom_site_aniso_U_12
    _atom_site_aniso_U_13
    _atom_site_aniso_U_23
    Hg1 0.03746(7) 0.03923(8) 0.03315(8) -0.02021(5) 0.00380(5) -0.01779(6)
    S1 0.0325(4) 0.0254(4) 0.0331(4) -0.0065(3) -0.0045(3) -0.0077(3)
    S2 0.0288(3) 0.0303(4) 0.0288(4) -0.0053(3) -0.0040(3) -0.0112(3)
    S3 0.0272(3) 0.0276(4) 0.0345(4) -0.0068(3) 0.0003(3) -0.0155(3)
    S4 0.0339(4) 0.0301(4) 0.0283(4) -0.0051(3) 0.0038(3) -0.0090(3)
    P1 0.0220(3) 0.0250(4) 0.0266(4) -0.0065(3) 0.0011(3) -0.0119(3)
    P2 0.0260(3) 0.0271(4) 0.0240(4) -0.0085(3) 0.0018(3) -0.0120(3)
    O1 0.0292(10) 0.0557(15) 0.0360(12) -0.0048(9) 0.0007(8) -0.0298(11)
    O2 0.0236(9) 0.0348(12) 0.0328(11) -0.0098(8) 0.0067(7) -0.0200(9)
    O3 0.0271(10) 0.0425(13) 0.0369(12) -0.0111(9) 0.0067(8) -0.0133(10)
    O4 0.0341(10) 0.0324(12) 0.0245(10) -0.0160(8) 0.0035(8) -0.0142(9)
    C1 0.0239(12) 0.0243(15) 0.0235(14) -0.0060(10) -0.0003(10) -0.0089(12)
    C2 0.0224(13) 0.0484(19) 0.0350(17) -0.0050(12) 0.0019(11) -0.0225(15)
    C3 0.0250(14) 0.059(2) 0.0359(17) -0.0084(13) -0.0008(11) -0.0288(16)
    C4 0.0303(14) 0.0290(16) 0.0255(15) -0.0074(12) 0.0009(11) -0.0120(13)
    C5 0.0237(13) 0.0296(16) 0.0339(16) -0.0023(11) 0.0011(11) -0.0167(13)
    C6 0.0230(13) 0.0343(17) 0.0349(16) -0.0031(11) -0.0036(11) -0.0189(14)
    C7 0.0312(14) 0.0427(19) 0.0370(17) -0.0051(13) 0.0023(12) -0.0236(15)
    C8 0.0424(18) 0.078(3) 0.043(2) -0.0038(17) 0.0040(14) -0.041(2)
    C9 0.0346(15) 0.0348(18) 0.0380(17) -0.0109(13) 0.0089(12) -0.0238(15)
    C10 0.0457(19) 0.038(2) 0.053(2) 0.0070(15) 0.0093(16) -0.0137(17)
    C11 0.0387(16) 0.050(2) 0.0367(18) -0.0115(14) 0.0065(13) -0.0233(16)
    C12 0.0282(13) 0.0327(17) 0.0240(14) -0.0092(11) 0.0026(11) -0.0158(13)
    C13 0.0278(14) 0.0386(18) 0.0292(16) -0.0061(12) -0.0039(11) -0.0089(14)
    C14 0.0317(14) 0.0370(18) 0.0263(16) -0.0104(12) 0.0000(11) -0.0055(14)
    C15 0.0270(14) 0.0344(17) 0.0348(17) -0.0095(12) 0.0032(11) -0.0182(14)
    C16 0.0245(14) 0.0361(18) 0.0390(18) -0.0012(12) -0.0015(12) -0.0135(15)
    C17 0.0348(15) 0.0306(17) 0.0285(16) -0.0057(12) -0.0008(12) -0.0081(13)
    C18 0.0398(16) 0.0410(19) 0.0348(17) -0.0145(14) 0.0088(13) -0.0179(15)
    C19 0.0424(18) 0.056(2) 0.049(2) -0.0184(16) 0.0165(15) -0.0196(18)
    C20 0.0314(14) 0.0397(18) 0.0285(16) -0.0188(13) 0.0034(11) -0.0162(14)
    C21 0.0342(16) 0.061(2) 0.054(2) -0.0060(15) -0.0022(14) -0.0326(19)
    C22 0.0429(17) 0.043(2) 0.048(2) -0.0182(15) 0.0028(14) -0.0249(17)
_geom_special_details
;
All e.s.d.'s (except the e.s.d. in the dihedral angle between two l.s. planes)
are estimated using the full covariance matrix. The cell e.s.d.'s are taken
into account individually in the estimation of e.s.d.'s in distances, angles
and torsion angles; correlations between e.s.d.'s in cell parameters are only
used when they are defined by crystal symmetry. An approximate (isotropic)
treatment of cell e.s.d.'s is used for estimating e.s.d.'s involving l.s.
planes.
;
loop_
    _geom_bond_atom_site_label_1
    _geom_bond_atom_site_label_2
    _geom_bond_site_symmetry_2
    _geom_bond_distance
    _geom_bond_publ_flag
    Hg1 S3 2_675 2.3997(7) ?
    Hg1 S1 . 2.4042(8) ?
    Hg1 S4 . 2.8105(8) ?
    Hg1 S2 . 2.9361(9) ?
    S1 P1 . 2.0519(11) ?
    S2 P1 . 1.9681(10) ?
    S3 P2 . 2.0568(10) ?
    S3 Hg1 2_675 2.3998(7) ?
    S4 P2 . 1.9699(11) ?
    P1 O2 . 1.5807(17) ?
    P1 C1 . 1.788(3) ?
    P2 O4 . 1.5848(18) ?
    P2 C12 . 1.791(2) ?
    O1 C4 . 1.363(3) ?
    O1 C7 . 1.435(3) ?
    O2 C9 . 1.476(3) ?
    O3 C15 . 1.357(3) ?
    O3 C18 . 1.433(3) ?
    O4 C20 . 1.475(3) ?
    C1 C6 . 1.375(3) ?
    C1 C2 . 1.395(3) ?
    C2 C3 . 1.374(4) ?
    C2 H2 . 0.9500 ?
    C3 C4 . 1.389(4) ?
    C3 H3 . 0.9500 ?
    C4 C5 . 1.389(3) ?
    C5 C6 . 1.379(4) ?
    C5 H5 . 0.9500 ?
    C6 H6 . 0.9500 ?
    C7 C8 . 1.498(4) ?
    C7 H7A . 0.9900 ?
    C7 H7B . 0.9900 ?
    C8 H8A . 0.9800 ?
    C8 H8B . 0.9800 ?
    C8 H8C . 0.9800 ?
    C9 C11 . 1.499(4) ?
    C9 C10 . 1.509(4) ?
    C9 H9 . 1.0000 ?
    C10 H10A . 0.9800 ?
    C10 H10B . 0.9800 ?
    C10 H10C . 0.9800 ?
    C11 H11A . 0.9800 ?
    C11 H11B . 0.9800 ?
    C11 H11C . 0.9800 ?
    C12 C13 . 1.377(4) ?
    C12 C17 . 1.398(4) ?
    C13 C14 . 1.382(4) ?
    C13 H13 . 0.9500 ?
    C14 C15 . 1.393(4) ?
    C14 H14 . 0.9500 ?
    C15 C16 . 1.383(4) ?
    C16 C17 . 1.380(4) ?
    C16 H16 . 0.9500 ?
    C17 H17 . 0.9500 ?
    C18 C19 . 1.507(4) ?
    C18 H18A . 0.9900 ?
    C18 H18B . 0.9900 ?
    C19 H19A . 0.9800 ?
    C19 H19B . 0.9800 ?
    C19 H19C . 0.9800 ?
    C20 C21 . 1.500(4) ?
    C20 C22 . 1.501(4) ?
    C20 H20 . 1.0000 ?
    C21 H21A . 0.9800 ?
    C21 H21B . 0.9800 ?
    C21 H21C . 0.9800 ?
    C22 H22A . 0.9800 ?
    C22 H22B . 0.9800 ?
    C22 H22C . 0.9800 ?
loop_
    _geom_angle_atom_site_label_1
    _geom_angle_atom_site_label_2
    _geom_angle_atom_site_label_3
    _geom_angle_site_symmetry_1
    _geom_angle_site_symmetry_3
    _geom_angle
    _geom_angle_publ_flag
    S3 Hg1 S1 2_675 . 154.65(3) ?
    S3 Hg1 S4 2_675 . 91.92(3) ?
    S1 Hg1 S4 . . 112.32(3) ?
    S3 Hg1 S2 2_675 . 109.11(2) ?
    S1 Hg1 S2 . . 76.26(2) ?
    S4 Hg1 S2 . . 97.22(2) ?
    P1 S1 Hg1 . . 92.17(3) ?
    P1 S2 Hg1 . . 79.38(3) ?
    P2 S3 Hg1 . 2_675 97.48(3) ?
    P2 S4 Hg1 . . 94.61(4) ?
    O2 P1 C1 . . 100.56(10) ?
    O2 P1 S2 . . 114.83(8) ?
    C1 P1 S2 . . 114.39(9) ?
    O2 P1 S1 . . 107.71(8) ?
    C1 P1 S1 . . 106.96(9) ?
    S2 P1 S1 . . 111.53(4) ?
    O4 P2 C12 . . 100.50(10) ?
    O4 P2 S4 . . 113.62(8) ?
    C12 P2 S4 . . 113.57(10) ?
    O4 P2 S3 . . 104.78(8) ?
    C12 P2 S3 . . 108.57(10) ?
    S4 P2 S3 . . 114.56(4) ?
    C4 O1 C7 . . 117.9(2) ?
    C9 O2 P1 . . 120.41(15) ?
    C15 O3 C18 . . 117.1(2) ?
    C20 O4 P2 . . 123.35(15) ?
    C6 C1 C2 . . 118.4(2) ?
    C6 C1 P1 . . 119.55(19) ?
    C2 C1 P1 . . 121.8(2) ?
    C3 C2 C1 . . 120.4(2) ?
    C3 C2 H2 . . 119.8 ?
    C1 C2 H2 . . 119.8 ?
    C2 C3 C4 . . 120.3(2) ?
    C2 C3 H3 . . 119.8 ?
    C4 C3 H3 . . 119.8 ?
    O1 C4 C5 . . 124.2(2) ?
    O1 C4 C3 . . 116.0(2) ?
    C5 C4 C3 . . 119.8(2) ?
    C6 C5 C4 . . 118.7(2) ?
    C6 C5 H5 . . 120.6 ?
    C4 C5 H5 . . 120.6 ?
    C1 C6 C5 . . 122.2(2) ?
    C1 C6 H6 . . 118.9 ?
    C5 C6 H6 . . 118.9 ?
    O1 C7 C8 . . 108.0(2) ?
    O1 C7 H7A . . 110.1 ?
    C8 C7 H7A . . 110.1 ?
    O1 C7 H7B . . 110.1 ?
    C8 C7 H7B . . 110.1 ?
    H7A C7 H7B . . 108.4 ?
    C7 C8 H8A . . 109.5 ?
    C7 C8 H8B . . 109.5 ?
    H8A C8 H8B . . 109.5 ?
    C7 C8 H8C . . 109.5 ?
    H8A C8 H8C . . 109.5 ?
    H8B C8 H8C . . 109.5 ?
    O2 C9 C11 . . 107.6(2) ?
    O2 C9 C10 . . 106.3(2) ?
    C11 C9 C10 . . 114.4(2) ?
    O2 C9 H9 . . 109.5 ?
    C11 C9 H9 . . 109.5 ?
    C10 C9 H9 . . 109.5 ?
    C9 C10 H10A . . 109.5 ?
    C9 C10 H10B . . 109.5 ?
    H10A C10 H10B . . 109.5 ?
    C9 C10 H10C . . 109.5 ?
    H10A C10 H10C . . 109.5 ?
    H10B C10 H10C . . 109.5 ?
    C9 C11 H11A . . 109.5 ?
    C9 C11 H11B . . 109.5 ?
    H11A C11 H11B . . 109.5 ?
    C9 C11 H11C . . 109.5 ?
    H11A C11 H11C . . 109.5 ?
    H11B C11 H11C . . 109.5 ?
    C13 C12 C17 . . 118.5(2) ?
    C13 C12 P2 . . 119.0(2) ?
    C17 C12 P2 . . 122.4(2) ?
    C12 C13 C14 . . 121.8(3) ?
    C12 C13 H13 . . 119.1 ?
    C14 C13 H13 . . 119.1 ?
    C13 C14 C15 . . 119.2(3) ?
    C13 C14 H14 . . 120.4 ?
    C15 C14 H14 . . 120.4 ?
    O3 C15 C16 . . 116.5(2) ?
    O3 C15 C14 . . 124.0(3) ?
    C16 C15 C14 . . 119.6(2) ?
    C17 C16 C15 . . 120.6(3) ?
    C17 C16 H16 . . 119.7 ?
    C15 C16 H16 . . 119.7 ?
    C16 C17 C12 . . 120.3(3) ?
    C16 C17 H17 . . 119.9 ?
    C12 C17 H17 . . 119.9 ?
    O3 C18 C19 . . 107.8(2) ?
    O3 C18 H18A . . 110.1 ?
    C19 C18 H18A . . 110.1 ?
    O3 C18 H18B . . 110.1 ?
    C19 C18 H18B . . 110.1 ?
    H18A C18 H18B . . 108.5 ?
    C18 C19 H19A . . 109.5 ?
    C18 C19 H19B . . 109.5 ?
    H19A C19 H19B . . 109.5 ?
    C18 C19 H19C . . 109.5 ?
    H19A C19 H19C . . 109.5 ?
    H19B C19 H19C . . 109.5 ?
    O4 C20 C21 . . 108.4(2) ?
    O4 C20 C22 . . 105.6(2) ?
    C21 C20 C22 . . 113.5(3) ?
    O4 C20 H20 . . 109.7 ?
    C21 C20 H20 . . 109.7 ?
    C22 C20 H20 . . 109.7 ?
    C20 C21 H21A . . 109.5 ?
    C20 C21 H21B . . 109.5 ?
    H21A C21 H21B . . 109.5 ?
    C20 C21 H21C . . 109.5 ?
    H21A C21 H21C . . 109.5 ?
    H21B C21 H21C . . 109.5 ?
    C20 C22 H22A . . 109.5 ?
    C20 C22 H22B . . 109.5 ?
    H22A C22 H22B . . 109.5 ?
    C20 C22 H22C . . 109.5 ?
    H22A C22 H22C . . 109.5 ?
    H22B C22 H22C . . 109.5 ?
loop_
    _geom_torsion_atom_site_label_1
    _geom_torsion_atom_site_label_2
    _geom_torsion_atom_site_label_3
    _geom_torsion_atom_site_label_4
    _geom_torsion_site_symmetry_1
    _geom_torsion_site_symmetry_2
    _geom_torsion_site_symmetry_3
    _geom_torsion_site_symmetry_4
    _geom_torsion
    _geom_torsion_publ_flag
    S3 Hg1 S1 P1 2_675 . . . -110.80(6) ?
    S4 Hg1 S1 P1 . . . . 87.19(4) ?
    S2 Hg1 S1 P1 . . . . -5.07(3) ?
    S3 Hg1 S2 P1 2_675 . . . 159.53(3) ?
    S1 Hg1 S2 P1 . . . . 5.38(3) ?
    S4 Hg1 S2 P1 . . . . -105.91(3) ?
    S3 Hg1 S4 P2 2_675 . . . -104.88(4) ?
    S1 Hg1 S4 P2 . . . . 67.51(4) ?
    S2 Hg1 S4 P2 . . . . 145.58(3) ?
    Hg1 S2 P1 O2 . . . . -129.47(8) ?
    Hg1 S2 P1 C1 . . . . 114.96(9) ?
    Hg1 S2 P1 S1 . . . . -6.59(4) ?
    Hg1 S1 P1 O2 . . . . 134.79(7) ?
    Hg1 S1 P1 C1 . . . . -117.84(8) ?
    Hg1 S1 P1 S2 . . . . 7.92(5) ?
    Hg1 S4 P2 O4 . . . . -105.45(8) ?
    Hg1 S4 P2 C12 . . . . 140.49(9) ?
    Hg1 S4 P2 S3 . . . . 14.94(4) ?
    Hg1 S3 P2 O4 2_675 . . . -165.11(7) ?
    Hg1 S3 P2 C12 2_675 . . . -58.41(10) ?
    Hg1 S3 P2 S4 2_675 . . . 69.71(4) ?
    C1 P1 O2 C9 . . . . -173.8(2) ?
    S2 P1 O2 C9 . . . . 62.9(2) ?
    S1 P1 O2 C9 . . . . -62.0(2) ?
    C12 P2 O4 C20 . . . . 167.3(2) ?
    S4 P2 O4 C20 . . . . 45.6(2) ?
    S3 P2 O4 C20 . . . . -80.2(2) ?
    O2 P1 C1 C6 . . . . -158.7(2) ?
    S2 P1 C1 C6 . . . . -35.1(2) ?
    S1 P1 C1 C6 . . . . 89.0(2) ?
    O2 P1 C1 C2 . . . . 26.9(2) ?
    S2 P1 C1 C2 . . . . 150.5(2) ?
    S1 P1 C1 C2 . . . . -85.5(2) ?
    C6 C1 C2 C3 . . . . -2.1(4) ?
    P1 C1 C2 C3 . . . . 172.4(2) ?
    C1 C2 C3 C4 . . . . -0.9(5) ?
    C7 O1 C4 C5 . . . . 2.9(4) ?
    C7 O1 C4 C3 . . . . -177.9(3) ?
    C2 C3 C4 O1 . . . . -175.5(3) ?
    C2 C3 C4 C5 . . . . 3.7(4) ?
    O1 C4 C5 C6 . . . . 175.7(2) ?
    C3 C4 C5 C6 . . . . -3.5(4) ?
    C2 C1 C6 C5 . . . . 2.3(4) ?
    P1 C1 C6 C5 . . . . -172.3(2) ?
    C4 C5 C6 C1 . . . . 0.5(4) ?
    C4 O1 C7 C8 . . . . -178.8(3) ?
    P1 O2 C9 C11 . . . . -108.9(2) ?
    P1 O2 C9 C10 . . . . 128.1(2) ?
    O4 P2 C12 C13 . . . . 56.8(2) ?
    S4 P2 C12 C13 . . . . 178.5(2) ?
    S3 P2 C12 C13 . . . . -52.8(2) ?
    O4 P2 C12 C17 . . . . -119.7(2) ?
    S4 P2 C12 C17 . . . . 2.0(3) ?
    S3 P2 C12 C17 . . . . 130.7(2) ?
    C17 C12 C13 C14 . . . . 2.3(4) ?
    P2 C12 C13 C14 . . . . -174.3(2) ?
    C12 C13 C14 C15 . . . . -1.1(4) ?
    C18 O3 C15 C16 . . . . 171.0(3) ?
    C18 O3 C15 C14 . . . . -9.7(4) ?
    C13 C14 C15 O3 . . . . 179.3(3) ?
    C13 C14 C15 C16 . . . . -1.4(4) ?
    O3 C15 C16 C17 . . . . -178.1(2) ?
    C14 C15 C16 C17 . . . . 2.5(4) ?
    C15 C16 C17 C12 . . . . -1.2(4) ?
    C13 C12 C17 C16 . . . . -1.2(4) ?
    P2 C12 C17 C16 . . . . 175.3(2) ?
    C15 O3 C18 C19 . . . . -178.4(2) ?
    P2 O4 C20 C21 . . . . 107.9(2) ?
    P2 O4 C20 C22 . . . . -130.0(2) ?
data_global
_journal_date_recd_electronic     2012-10-31
_journal_date_accepted     2012-11-12
_journal_name_full     'Acta Crystallographica, Section E'
_journal_year     2012
_journal_volume     68
_journal_issue     12
_journal_page_first     m1488
_journal_page_last     m1489
_journal_paper_category     QM
_journal_paper_doi     10.1107/S1600536812046624
_journal_coeditor_code     FF2088
_publ_contact_author_name     'Werner E. Van Zyl'
_publ_contact_author_address
;
School of Chemistry and Physics,
University of KwaZulu-Natal, Westville Campus,
Private Bag X54001, Durban 4000, South Africa
;
_publ_contact_author_email     'vanzylw@ukzn.ac.za'
_publ_contact_author_fax     '27312603091'
_publ_contact_author_phone     '27312603188'
_publ_section_title
;\
Bis[\m-<i>O</i>-isopropyl
(4-ethoxyphenyl)dithiophosphonato-\k^2^<i>S</i>:<i>S</i>']bis{[<i>O</i>-\
isopropyl
(4-ethoxyphenyl)dithiophosphonato-\k^2^<i>S</i>,<i>S</i>']mercury(II)}
;
loop_
    _publ_author_name
    _publ_author_footnote
    _publ_author_address
    'Sewpersad, Shirveen' .
;
School of Chemistry and Physics, University of KwaZulu-Natal, Westville Campus,
Private Bag X54001, Durban 4000, South Africa
;
    'Van Zyl, Werner E.' .
;
School of Chemistry and Physics, University of KwaZulu-Natal, Westville Campus,
Private Bag X54001, Durban 4000, South Africa
;
