# Supplementary material for: Bis[μ-O-isopropyl (4-eth­oxy­phen­yl)dithio­phospho­nato-κ2 S:S′]bis­{[O-iso­propyl (4-eth­oxy­phen­yl)dithio­phos­phonato-κ2 S,S′]mercury(II)}
Source: Acta Crystallogr Sect E Struct Rep Online. 2012 Nov 17;68(Pt 12):m1488–9. doi: 10.1107/S1600536812046624 (PMC3588744; doi:10.1107/S1600536812046624)
Supplement: Supplementary file 2 [file e-68-m1488-Isup2.hkl]

# 
# h,k,l, Fc-squared, Fo-squared, sigma(Fo-squared) and status flag 
# 
data_I
_shelx_title ' ss03 in P-1' 
_shelx_refln_list_code          4 
_shelx_F_calc_maximum      222.99 
_exptl_crystal_F_000       740.00 
_reflns_d_resolution_high  0.7736 
 
loop_ 
 _symmetry_equiv_pos_as_xyz 
 'x, y, z' 
 '-x, -y, -z' 
 
_cell_length_a    11.0791 
_cell_length_b    11.9852 
_cell_length_c    12.2528 
_cell_angle_alpha  62.908 
_cell_angle_beta   84.418 
_cell_angle_gamma  80.862 
 
_shelx_F_squared_multiplier     1.000 
 
loop_ 
 _refln_index_h 
 _refln_index_k 
 _refln_index_l 
 _refln_F_squared_calc 
 _refln_F_squared_meas 
 _refln_F_squared_sigma 
 _refln_observed_status 
   1   0   0    20772.68    20293.94    854.89 o 
   2   0   0     2504.28     2515.83     74.63 o 
   3   0   0     1786.59     1702.16     34.85 o 
   4   0   0     5988.20     5820.08    100.29 o 
   5   0   0    20221.14    19992.29    245.81 o 
   6   0   0     9351.05     9459.43    131.30 o 
   7   0   0       56.61       55.41     10.11 o 
   8   0   0       63.69       83.51     13.32 o 
   9   0   0      216.56      202.35     24.65 o 
  10   0   0     1873.42     1824.24    227.15 o 
  11   0   0     3733.34     3849.63    112.29 o 
  12   0   0      458.73      422.96     56.18 o 
  13   0   0       22.60        7.62     30.61 o 
  14   0   0      120.93      125.46     59.88 o 
 -13   1   0       61.30       61.71     34.48 o 
 -12   1   0      273.82      263.62     33.49 o 
 -11   1   0      806.83      853.73     62.28 o 
 -10   1   0       90.10      102.87     21.28 o 
  -9   1   0       93.78      110.27     17.76 o 
  -8   1   0     1372.94     1370.55     86.23 o 
  -7   1   0     8053.72     7842.67    115.42 o 
  -6   1   0    14281.92    14284.72    181.61 o 
  -5   1   0     2756.45     2498.47     41.58 o 
  -4   1   0      840.83      858.58     20.02 o 
  -3   1   0     5250.11     5386.50    150.45 o 
  -2   1   0    28681.43    28003.86    435.75 o 
   0   1   0    15966.25    15961.50   1244.03 o 
   2   1   0     1916.97     2030.24     35.11 o 
   3   1   0      213.98      243.75     10.31 o 
   4   1   0     8734.18     8631.45    164.91 o 
   5   1   0    10728.45    10892.50    146.72 o 
   6   1   0     1952.11     2103.24     39.49 o 
   7   1   0      136.59      155.06     14.47 o 
   8   1   0      276.60      262.32     19.88 o 
   9   1   0    12342.46    12303.36    364.19 o 
  10   1   0     6860.41     7131.08    345.56 o 
  11   1   0      783.34      804.90     55.62 o 
  12   1   0       54.87       39.00     28.75 o 
  13   1   0      356.17      278.73     45.20 o 
  14   1   0      975.24     1046.07     87.07 o 
 -13   2   0      379.97      421.06     45.24 o 
 -12   2   0      450.28      454.62     45.21 o 
 -11   2   0        0.83       14.01     19.96 o 
 -10   2   0     1799.52     1761.42    222.96 o 
  -9   2   0     4171.30     4053.05    323.88 o 
  -8   2   0     5972.34     5861.20    225.05 o 
  -7   2   0     5900.19     5627.27    119.47 o 
  -6   2   0      422.00      433.25     17.78 o 
  -5   2   0     3314.85     3374.31     57.45 o 
  -4   2   0     8898.58     8851.25    139.51 o 
  -3   2   0      652.96      565.65     16.78 o 
  -2   2   0     6433.27     6052.62    165.12 o 
  -1   2   0     4582.90     4354.75    135.71 o 
   0   2   0      390.28      403.99     19.02 o 
   1   2   0      157.90      203.25     15.28 o 
   2   2   0    27404.47    27223.68    482.59 o 
   3   2   0     6890.80     6939.20     99.16 o 
   4   2   0     6243.13     6657.91    109.65 o 
   5   2   0      740.33      820.65     22.17 o 
   6   2   0     2965.74     3022.11     53.17 o 
   7   2   0     6142.43     6316.88     96.85 o 
   8   2   0    10299.20    10525.89    159.24 o 
   9   2   0     1579.25     1674.51     48.85 o 
  10   2   0      125.14      120.60     25.93 o 
  11   2   0       16.50        6.85     21.34 o 
  12   2   0      118.34       94.07     31.62 o 
  13   2   0      297.13      253.16     45.19 o 
  14   2   0      303.68      249.24     48.98 o 
 -13   3   0       72.95       81.46     32.09 o 
 -12   3   0       85.05      122.63     28.54 o 
 -11   3   0      768.10      704.74     67.17 o 
 -10   3   0     1946.59     1838.51    274.12 o 
  -9   3   0     2787.35     2719.18    282.69 o 
  -8   3   0     1320.17     1275.90     75.53 o 
  -7   3   0      292.96      273.14     19.03 o 
  -6   3   0      937.33      972.25     34.13 o 
  -5   3   0     2903.10     2884.24     51.16 o 
  -4   3   0     3044.87     2925.74     49.92 o 
  -3   3   0     1471.45     1355.80     40.07 o 
  -2   3   0       63.80       60.46      9.21 o 
  -1   3   0      514.20      538.87     30.10 o 
   0   3   0    19180.10    19363.24    549.86 o 
   1   3   0    49725.43    49606.66    773.50 o 
   2   3   0     5389.23     5233.81     83.03 o 
   3   3   0      501.42      470.48     14.73 o 
   4   3   0     6576.32     7020.87    103.96 o 
   5   3   0    12325.74    12649.79    167.66 o 
   6   3   0    19383.85    20347.16    280.08 o 
   7   3   0     7680.92     7958.10    116.48 o 
   8   3   0      179.71      195.54     19.00 o 
   9   3   0       23.10       23.31     14.76 o 
  10   3   0       52.19       55.28     23.26 o 
  11   3   0     1394.69     1393.08    268.35 o 
  12   3   0      963.45     1045.29     68.01 o 
  13   3   0       90.22       36.77     34.10 o 
  14   3   0        8.23      -29.40     30.71 o 
 -12   4   0      258.70      256.87     34.99 o 
 -11   4   0      363.81      366.31     43.04 o 
 -10   4   0      319.44      327.91     37.56 o 
  -9   4   0       26.01       38.13     16.37 o 
  -8   4   0      869.27      770.03     44.87 o 
  -7   4   0      192.25      218.06     24.83 o 
  -6   4   0      346.51      335.83     21.46 o 
  -5   4   0     3272.11     3436.89     60.30 o 
  -4   4   0      110.01      138.77     12.90 o 
  -3   4   0     1669.04     1660.67     41.59 o 
  -2   4   0     7896.79     8027.81    139.73 o 
  -1   4   0    11370.14    11533.98    253.16 o 
   0   4   0    21263.01    21687.14    577.19 o 
   1   4   0     3752.67     3736.81     73.93 o 
   2   4   0      165.91      175.26     12.29 o 
   3   4   0     4199.13     4201.52     63.76 o 
   4   4   0    15958.15    17180.92    221.40 o 
   5   4   0     8325.03     8444.39    118.15 o 
   6   4   0    12055.48    12796.89    172.48 o 
   7   4   0      325.39      363.61     19.10 o 
   8   4   0      152.59      148.57     19.50 o 
   9   4   0      325.92      359.24     28.10 o 
  10   4   0     3956.02     4016.53    236.72 o 
  11   4   0     2983.07     3056.67    329.28 o 
  12   4   0       47.41       37.23     29.07 o 
  13   4   0      697.15      656.47     69.26 o 
  14   4   0      439.39       88.60    234.73 o 
 -12   5   0      140.64      151.27     44.99 o 
 -11   5   0      202.25      195.82     33.61 o 
 -10   5   0       31.90       21.62     21.21 o 
  -9   5   0     1501.31     1490.71    110.79 o 
  -8   5   0     1884.06     1957.10    195.90 o 
  -7   5   0     1747.65     1774.29     85.58 o 
  -6   5   0     4496.24     4398.08    213.09 o 
  -5   5   0       20.13       33.31     11.88 o 
  -4   5   0    16161.59    15676.26    333.13 o 
  -3   5   0    16665.38    16380.89    456.12 o 
  -2   5   0     8598.93     8460.76    293.99 o 
  -1   5   0    14971.03    15345.98    370.27 o 
   0   5   0     1248.20     1246.30     35.72 o 
   1   5   0     6051.97     6362.79    177.54 o 
   2   5   0     8113.49     7878.37    115.68 o 
   3   5   0     4615.58     4842.58     92.01 o 
   4   5   0     6407.45     6520.28     96.07 o 
   5   5   0     5929.22     6200.40     92.66 o 
   6   5   0       64.65       66.35     11.76 o 
   7   5   0     4156.43     4135.26     82.38 o 
   8   5   0     2936.19     2988.55     73.47 o 
   9   5   0     5113.71     5359.04    150.70 o 
  10   5   0     1443.31     1533.55     64.26 o 
  11   5   0        3.14      -19.90     24.64 o 
  12   5   0     1480.19     1489.15    142.38 o 
  13   5   0     1367.34     1312.68    180.99 o 
 -11   6   0        2.45        9.70     24.35 o 
 -10   6   0      864.61      866.20     48.39 o 
  -9   6   0     2101.57     2089.02     87.97 o 
  -8   6   0     1670.91     1714.58    204.59 o 
  -7   6   0     2525.28     2575.68    126.53 o 
  -6   6   0       81.09       67.81     16.12 o 
  -5   6   0     5001.24     4842.23    184.99 o 
  -4   6   0     7335.89     7057.66    335.92 o 
  -3   6   0     5720.14     5533.37    364.17 o 
  -2   6   0     7304.51     7318.35    290.02 o 
  -1   6   0     4771.70     4796.54    156.24 o 
   0   6   0     1491.30     1559.09     59.15 o 
   1   6   0     8031.97     8078.56    206.21 o 
   2   6   0     5136.58     5046.39    106.21 o 
   3   6   0     7632.92     7662.90    117.95 o 
   4   6   0     5386.58     5382.35     90.26 o 
   5   6   0     1253.37     1322.92     38.56 o 
   6   6   0    15413.98    15385.69    235.24 o 
   7   6   0    10116.43    10210.96    205.99 o 
   8   6   0     6551.44     6591.33    211.05 o 
   9   6   0     1348.81     1344.51     54.98 o 
  10   6   0       24.01       34.38     24.11 o 
  11   6   0     2293.90     2300.93    358.72 o 
  12   6   0     2509.52     2462.98    311.04 o 
  13   6   0      764.97      695.44     66.00 o 
 -11   7   0      503.55      543.22     68.73 o 
 -10   7   0      578.22      596.91     50.40 o 
  -9   7   0      116.07       73.61     26.29 o 
  -8   7   0       36.34       46.57     21.32 o 
  -7   7   0       17.16       20.47     16.76 o 
  -6   7   0      480.84      476.37     46.02 o 
  -5   7   0     1380.69     1462.86    120.15 o 
  -4   7   0      749.09      752.02     68.18 o 
  -3   7   0     1681.27     1668.95    115.84 o 
  -2   7   0      892.05      829.89     37.06 o 
  -1   7   0      267.23      267.91     23.68 o 
   0   7   0     5171.70     5483.31    204.07 o 
   1   7   0     3258.26     3270.27     81.14 o 
   2   7   0     1911.21     1915.42     54.05 o 
   3   7   0       53.25       49.95     11.54 o 
   4   7   0     2117.42     2154.84     49.03 o 
   5   7   0     8184.04     8380.17    239.36 o 
   6   7   0     5799.11     5627.27    111.72 o 
   7   7   0     4210.34     4204.77    141.60 o 
   8   7   0     1487.45     1372.50     61.37 o 
   9   7   0      122.93       70.55     23.13 o 
  10   7   0      630.51      690.66     75.18 o 
  11   7   0     2264.31     2232.22    293.06 o 
  12   7   0      859.29      841.36     68.59 o 
  13   7   0      867.79      374.24    313.14 o 
 -10   8   0        2.81       17.10     24.52 o 
  -9   8   0       26.18       11.13     23.05 o 
  -8   8   0       32.31       12.51     21.64 o 
  -7   8   0      283.45      277.12     41.23 o 
  -6   8   0      677.76      739.04     64.31 o 
  -5   8   0      519.01      520.77     42.95 o 
  -4   8   0      451.31      404.53     31.39 o 
  -3   8   0      495.39      518.59     67.87 o 
  -2   8   0     3457.86     3301.52    253.51 o 
  -1   8   0     3231.11     3154.50    207.91 o 
   0   8   0     2849.94     2981.16    171.79 o 
   1   8   0      142.58      139.76     21.37 o 
   2   8   0     2582.61     2666.34    113.40 o 
   3   8   0     4875.44     4936.94    135.59 o 
   4   8   0     2170.20     2221.72     67.36 o 
   5   8   0     2265.11     2327.68     63.66 o 
   6   8   0     1639.98     1610.44     58.22 o 
   7   8   0       22.23       15.22     18.08 o 
   8   8   0      614.66      570.38     39.77 o 
   9   8   0     1074.78     1109.07     65.78 o 
  10   8   0     1082.16      975.99     66.92 o 
  11   8   0      393.23      313.92     62.84 o 
  12   8   0       44.42       26.52     34.73 o 
  -9   9   0        8.54       -1.97     25.23 o 
  -8   9   0      136.57      106.08     31.70 o 
  -7   9   0      100.67      101.87     27.83 o 
  -6   9   0      161.38      128.35     27.60 o 
  -5   9   0      298.91      240.04     32.87 o 
  -4   9   0     2036.95     2061.98    156.17 o 
  -3   9   0     2681.01     2652.28    251.79 o 
  -2   9   0     3442.03     3651.83    226.01 o 
  -1   9   0      947.86     1023.24     77.26 o 
   0   9   0       22.62       20.22     17.17 o 
   1   9   0     2311.71     2315.88    129.42 o 
   2   9   0     5189.37     5239.30    342.15 o 
   3   9   0     2817.81     2790.28    199.79 o 
   4   9   0     1702.34     1691.46     82.26 o 
   5   9   0      220.34      213.74     28.30 o 
   6   9   0       40.95       43.99     19.92 o 
   7   9   0     5833.23     6007.78    236.62 o 
   8   9   0     2142.81     2184.67     76.52 o 
   9   9   0     1491.41     1433.43    101.41 o 
  10   9   0      149.10      121.68     37.31 o 
  11   9   0      364.78      334.37     52.13 o 
  -8  10   0       40.43       46.97     27.11 o 
  -7  10   0       84.66       79.88     28.12 o 
  -6  10   0      237.70      249.42     34.55 o 
  -5  10   0     1783.93     1650.61    128.50 o 
  -4  10   0     2347.47     2298.17    235.41 o 
  -3  10   0      121.00      112.89     27.82 o 
  -2  10   0        6.54       21.64     19.99 o 
  -1  10   0       50.96       79.14     22.49 o 
   0  10   0      560.16      587.25     59.85 o 
   1  10   0     3143.56     3089.32    242.21 o 
   2  10   0     1560.37     1481.54    116.85 o 
   3  10   0      271.43      249.81     30.40 o 
   4  10   0       37.45       46.30     25.45 o 
   5  10   0      673.94      650.66     42.10 o 
   6  10   0     3595.57     3579.55    145.28 o 
   7  10   0     3879.65     3864.73    173.54 o 
   8  10   0      587.93      539.40     49.45 o 
   9  10   0       19.75        7.47     25.37 o 
  10  10   0      505.71      492.27     61.18 o 
  -6  11   0      565.62      633.19     49.02 o 
  -5  11   0     1336.73     1327.91    133.93 o 
  -4  11   0      135.51      116.60     37.04 o 
  -3  11   0      159.46      133.82     34.25 o 
  -2  11   0       12.08       12.78     26.68 o 
  -1  11   0      604.57      650.57    123.94 o 
   0  11   0     3698.81     3880.22    213.57 o 
   1  11   0     1647.81     1691.23    199.98 o 
   2  11   0       94.33       73.07     27.52 o 
   3  11   0      686.61      711.39     91.15 o 
   4  11   0     2187.53     2250.63    119.28 o 
   5  11   0     3759.96     4058.56    321.09 o 
   6  11   0     2963.93     2925.70    157.44 o 
   7  11   0       17.14       24.45     24.21 o 
   8  11   0       80.02       89.56     31.89 o 
   9  11   0      526.86      512.47     58.58 o 
  -5  12   0      349.56      366.32     60.85 o 
  -4  12   0       10.46      -13.99     28.06 o 
  -3  12   0       29.82       40.19     30.31 o 
  -2  12   0      671.24      731.77    115.12 o 
  -1  12   0     2160.75     2160.43    263.79 o 
   0  12   0      812.26      858.46    107.22 o 
   1  12   0      106.87       58.69     30.73 o 
   2  12   0     1014.65      968.09    107.42 o 
   3  12   0     1292.31     1257.03    146.81 o 
   4  12   0     3236.39     3231.89    378.38 o 
   5  12   0     1436.32     1461.63     94.24 o 
   6  12   0       62.99       40.29     32.99 o 
   7  12   0       91.35       76.06     30.59 o 
   8  12   0      340.96      370.46     46.80 o 
  -2  13   0      140.04      179.61     41.33 o 
  -1  13   0       11.72       16.87     28.71 o 
   0  13   0       74.11       61.52     34.49 o 
   1  13   0      108.07       85.75     34.56 o 
   2  13   0      477.35      448.70     90.87 o 
   3  13   0      437.08      331.49     49.26 o 
   4  13   0      586.53      530.67     58.98 o 
   5  13   0       76.49      117.25     40.52 o 
   6  13   0       36.06       46.49     45.84 o 
  -4 -13   1       67.73       77.09     36.41 o 
  -3 -13   1      210.03      216.30     45.89 o 
  -2 -13   1      166.99      173.67     52.69 o 
  -1 -13   1       84.59       71.55     35.34 o 
   0 -13   1       19.55       15.05     29.79 o 
   1 -13   1       13.78       37.68    203.16 o 
  -7 -12   1      728.46      766.47    103.13 o 
  -6 -12   1       49.18       84.15     38.90 o 
  -5 -12   1      673.93      675.04     64.54 o 
  -4 -12   1     1320.87     1344.31    180.82 o 
  -3 -12   1      939.25      962.43    126.55 o 
  -2 -12   1      860.25      768.18     62.10 o 
  -1 -12   1      403.65      290.81     44.31 o 
   0 -12   1      349.77      341.59     58.04 o 
   1 -12   1     1202.86     1171.33    155.14 o 
   2 -12   1     1074.23     1113.77     73.48 o 
   3 -12   1      796.58      873.78     66.81 o 
   4 -12   1      453.52      411.51     71.73 o 
  -9 -11   1      645.09      668.66     57.66 o 
  -8 -11   1      395.59      381.70     45.37 o 
  -7 -11   1       67.23       57.56     27.97 o 
  -6 -11   1      459.35      412.89     42.63 o 
  -5 -11   1     2568.46     2490.87    258.77 o 
  -4 -11   1     1915.28     1916.32    219.10 o 
  -3 -11   1     2215.51     2142.04    213.56 o 
  -2 -11   1     1589.77     1470.22    126.91 o 
  -1 -11   1        8.38      -21.06     21.26 o 
   0 -11   1     2464.36     2640.98    261.63 o 
   1 -11   1     1639.96     1634.82    227.03 o 
   2 -11   1      723.20      723.47     85.33 o 
   3 -11   1      996.71      933.55    122.73 o 
   4 -11   1       16.51        5.12     27.48 o 
   5 -11   1      439.86      527.84     98.95 o 
   6 -11   1      182.34      194.01     41.55 o 
 -10 -10   1      311.69      280.39     50.28 o 
  -9 -10   1       94.29       61.02     30.20 o 
  -8 -10   1        9.67        5.76     23.26 o 
  -7 -10   1      920.11      884.25     54.92 o 
  -6 -10   1     7298.69     7155.50    412.70 o 
  -5 -10   1     2431.96     2336.41    105.08 o 
  -4 -10   1      921.77      950.21     67.08 o 
  -3 -10   1      190.88      188.43     28.77 o 
  -2 -10   1       81.84       66.27     25.31 o 
  -1 -10   1     2241.92     2273.69    233.33 o 
   0 -10   1      696.66      676.43     60.62 o 
   1 -10   1       26.26       47.09     22.96 o 
   2 -10   1        3.31        1.99     20.55 o 
   3 -10   1       40.63       45.44     23.81 o 
   4 -10   1       68.26       80.69     27.25 o 
   5 -10   1      252.99      237.25     41.13 o 
   6 -10   1       36.41       30.04     23.75 o 
   7 -10   1      183.45      171.77     34.10 o 
 -11  -9   1      584.10      606.73     78.78 o 
 -10  -9   1       57.94       45.84     29.15 o 
  -9  -9   1      214.22      217.87     34.72 o 
  -8  -9   1     1809.76     1777.89     89.09 o 
  -7  -9   1     7312.69     7276.47    237.16 o 
  -6  -9   1     4796.27     4640.80    148.55 o 
  -5  -9   1      206.19      207.40     25.49 o 
  -4  -9   1       51.05       66.65     19.16 o 
  -3  -9   1      452.07      445.94     34.07 o 
  -2  -9   1     1945.59     1905.06    120.64 o 
  -1  -9   1     1538.69     1535.58    102.90 o 
   0  -9   1      124.88      139.46     23.64 o 
   1  -9   1      289.51      297.09     30.37 o 
   2  -9   1      113.25      115.79     26.04 o 
   3  -9   1     2092.87     2215.19    125.01 o 
   4  -9   1      931.82     1021.46    104.44 o 
   5  -9   1      443.32      378.90     55.86 o 
   6  -9   1      138.35      157.28     26.31 o 
   7  -9   1      138.36      140.52     34.11 o 
   8  -9   1      504.86      520.14     62.91 o 
   9  -9   1      491.15       46.84    190.43 o 
 -12  -8   1      175.58      111.28     41.51 o 
 -11  -8   1       38.55       42.11     33.63 o 
 -10  -8   1     1024.95     1077.47     63.23 o 
  -9  -8   1      928.06      950.93     69.54 o 
  -8  -8   1     2153.69     2024.35     69.56 o 
  -7  -8   1      563.80      575.54     38.62 o 
  -6  -8   1       95.65       94.67     20.17 o 
  -5  -8   1      679.96      658.14     37.65 o 
  -4  -8   1      822.96      790.50     36.19 o 
  -3  -8   1     1601.42     1754.52    142.17 o 
  -2  -8   1     1906.08     1958.46    102.35 o 
  -1  -8   1        7.98        0.49     14.81 o 
   0  -8   1      533.99      600.52     43.63 o 
   1  -8   1     3345.94     3337.14    304.29 o 
   2  -8   1     3896.49     3891.42    317.17 o 
   3  -8   1     4922.54     4961.18    378.26 o 
   4  -8   1       12.14       16.57     18.87 o 
   5  -8   1      183.27      182.03     31.14 o 
   6  -8   1      722.27      800.76     85.47 o 
   7  -8   1      473.97      513.20     41.18 o 
   8  -8   1      354.06      304.10     35.90 o 
   9  -8   1       50.43       35.84     23.76 o 
  10  -8   1       18.57       20.88    196.54 o 
 -12  -7   1     1017.49      957.96     84.68 o 
 -11  -7   1     2468.02     2292.44    257.51 o 
 -10  -7   1     1424.20     1427.15     72.90 o 
  -9  -7   1      115.01      104.76     24.97 o 
  -8  -7   1       14.12       28.70     19.32 o 
  -7  -7   1     1626.25     1587.19     75.90 o 
  -6  -7   1     2475.22     2484.73     64.54 o 
  -5  -7   1     8716.36     8668.78    202.38 o 
  -4  -7   1     2187.17     2163.37     69.73 o 
  -3  -7   1      228.61      256.45     21.31 o 
  -2  -7   1      527.69      579.28     31.99 o 
  -1  -7   1     6057.56     5930.49    229.49 o 
   0  -7   1     8706.26     8518.82    343.41 o 
   1  -7   1     6580.69     6612.17    389.22 o 
   2  -7   1      806.95      785.93     55.49 o 
   3  -7   1      327.94      314.48     26.43 o 
   4  -7   1      523.66      484.74     44.42 o 
   5  -7   1      455.71      437.72     34.36 o 
   6  -7   1      324.16      315.74     30.02 o 
   7  -7   1      233.69      224.18     28.69 o 
   8  -7   1        2.98       -9.42     18.03 o 
   9  -7   1        2.19      -14.76     19.31 o 
  10  -7   1      242.15      259.09     33.10 o 
 -13  -6   1      613.95      648.15     85.92 o 
 -12  -6   1     1214.40     1289.51    134.86 o 
 -11  -6   1     2215.10     2173.08    157.79 o 
 -10  -6   1      635.82      686.81     44.59 o 
  -9  -6   1       53.90       38.55     21.50 o 
  -8  -6   1     2131.80     2180.03     75.14 o 
  -7  -6   1     5333.25     5436.90    142.36 o 
  -6  -6   1    18245.61    18719.75    325.50 o 
  -5  -6   1     9901.67     9768.73    174.45 o 
  -4  -6   1        8.21       16.92     11.32 o 
  -3  -6   1     2340.22     2330.22     52.42 o 
  -2  -6   1    12902.34    12892.05    214.72 o 
  -1  -6   1    18369.79    17911.18    474.45 o 
   0  -6   1    10047.66    10142.09    219.10 o 
   1  -6   1       29.56       44.45     14.04 o 
   2  -6   1      623.13      656.37     31.54 o 
   3  -6   1     1262.52     1234.66     84.27 o 
   4  -6   1     3581.95     3450.48    235.80 o 
   5  -6   1     3758.18     3700.85    176.64 o 
   6  -6   1       81.41       73.25     16.51 o 
   7  -6   1      350.04      333.72     29.72 o 
   8  -6   1      271.46      284.53     30.55 o 
   9  -6   1     1737.64     1768.88     62.98 o 
  10  -6   1     2100.84     2126.26     80.29 o 
  11  -6   1      397.07      406.67     46.34 o 
 -13  -5   1      492.88      530.42     75.88 o 
 -12  -5   1     2283.28     2199.57    176.00 o 
 -11  -5   1     1704.41     1516.49    214.66 o 
 -10  -5   1      541.50      589.51     40.57 o 
  -9  -5   1     3446.31     3564.14    128.88 o 
  -8  -5   1     4772.79     4726.22    119.83 o 
  -7  -5   1    10159.88    10201.29    190.45 o 
  -6  -5   1     6623.89     6696.58    114.55 o 
  -5  -5   1      510.36      555.70     24.69 o 
  -4  -5   1     1294.80     1314.13     35.50 o 
  -3  -5   1     5410.00     5546.94     94.08 o 
  -2  -5   1     4414.10     4327.47     83.43 o 
  -1  -5   1     4505.13     4534.73    130.47 o 
   0  -5   1     3401.01     3536.66     71.79 o 
   1  -5   1      819.60      818.88     38.55 o 
   2  -5   1      622.29      650.95     36.16 o 
   3  -5   1     8066.83     8010.72    371.99 o 
   4  -5   1    11280.30    11076.98    278.51 o 
   5  -5   1     1134.37     1160.58     39.10 o 
   6  -5   1      454.97      514.67     29.48 o 
   7  -5   1     1720.96     1730.24    104.79 o 
   8  -5   1     1656.10     1745.05    102.72 o 
   9  -5   1     4105.96     4086.61    154.54 o 
  10  -5   1      535.52      522.63     41.93 o 
  11  -5   1       85.23       83.89     28.47 o 
  12  -5   1       56.96       68.65     30.87 o 
 -13  -4   1     1272.57     1153.50    121.85 o 
 -12  -4   1      307.50      291.63     44.66 o 
 -11  -4   1     3384.50     3452.05    227.24 o 
 -10  -4   1     6818.95     6758.39    149.30 o 
  -9  -4   1     1259.51     1272.17     70.44 o 
  -8  -4   1     1532.22     1592.94     50.13 o 
  -7  -4   1     2253.50     2307.38     54.58 o 
  -6  -4   1     2203.13     2210.96     46.18 o 
  -5  -4   1     2876.14     2956.06     53.97 o 
  -4  -4   1      247.98      278.98     16.45 o 
  -3  -4   1      471.70      459.41     19.42 o 
  -2  -4   1     7829.54     8133.11    145.77 o 
  -1  -4   1       85.57       88.64     11.41 o 
   0  -4   1    10050.57    10200.44    273.54 o 
   1  -4   1     9978.24    10216.06    196.94 o 
   2  -4   1     8404.60     8301.65    253.54 o 
   3  -4   1     4906.99     4763.68    138.97 o 
   4  -4   1       13.97       13.71     10.13 o 
   5  -4   1     3804.99     3654.88    137.12 o 
   6  -4   1     2511.03     2513.42    122.32 o 
   7  -4   1      287.63      269.37     20.16 o 
   8  -4   1      174.92      192.64     19.97 o 
   9  -4   1      326.63      280.40     25.98 o 
  10  -4   1        5.96      -18.40     19.49 o 
  11  -4   1       18.67       24.37     24.29 o 
  12  -4   1       21.59       16.54     25.53 o 
 -13  -3   1       12.04       32.51     32.33 o 
 -12  -3   1     1356.09     1382.57    109.58 o 
 -11  -3   1     1315.42     1307.61    254.20 o 
 -10  -3   1      596.77      577.61     42.79 o 
  -9  -3   1     1373.01     1447.14     46.72 o 
  -8  -3   1     1725.87     1727.47     51.30 o 
  -7  -3   1     2088.77     2089.65     44.16 o 
  -6  -3   1     6833.35     6924.63     96.63 o 
  -5  -3   1     6161.94     6156.31     85.75 o 
  -4  -3   1     3656.28     3657.18     82.88 o 
  -3  -3   1      852.30      892.26     25.53 o 
  -2  -3   1     5963.90     5926.07     92.98 o 
   0  -3   1    17466.90    17603.84    553.92 o 
   1  -3   1     2132.84     2072.37     88.81 o 
   2  -3   1      396.56      447.71     30.46 o 
   3  -3   1     6177.89     6027.57    106.65 o 
   4  -3   1     5374.67     5178.92    109.28 o 
   5  -3   1     6036.87     5827.24    154.11 o 
   6  -3   1      352.87      419.67     23.74 o 
   7  -3   1       31.05       43.03     11.88 o 
   8  -3   1       41.13       42.59     14.51 o 
   9  -3   1      551.50      538.95     30.72 o 
  10  -3   1     1896.78     1914.94     59.24 o 
  11  -3   1      520.64      524.50     63.70 o 
  12  -3   1       94.59       81.20     27.85 o 
  13  -3   1       19.14       28.96     27.73 o 
 -14  -2   1      102.48       89.40     56.71 o 
 -13  -2   1      381.17      390.80     50.79 o 
 -12  -2   1      434.93      400.29     48.36 o 
 -11  -2   1      347.88      298.62     61.15 o 
 -10  -2   1      205.67      230.38     30.33 o 
  -9  -2   1      434.26      454.15     27.89 o 
  -8  -2   1     5275.79     5286.00     99.00 o 
  -7  -2   1     7536.86     7385.80    176.65 o 
  -6  -2   1     7607.41     7761.01    117.39 o 
  -5  -2   1       45.06       62.50      9.74 o 
  -4  -2   1     2231.86     2269.31     44.61 o 
  -3  -2   1    12382.84    12589.47    163.87 o 
  -2  -2   1    13428.19    13593.98    184.29 o 
  -1  -2   1      594.82      582.43     15.40 o 
   0  -2   1     1194.23     1294.17     87.73 o 
   1  -2   1     6779.99     7044.26    237.42 o 
   2  -2   1     3459.42     3366.83    134.51 o 
   3  -2   1     7567.30     7332.58    142.77 o 
   4  -2   1    10393.46    10362.80    150.89 o 
   5  -2   1     5077.87     4923.66     76.83 o 
   6  -2   1     2208.56     2245.41     44.59 o 
   7  -2   1     1193.69     1160.53     41.06 o 
   8  -2   1     7732.40     7572.06    319.06 o 
   9  -2   1     5435.65     5334.04    410.03 o 
  10  -2   1     1867.94     2030.70    216.11 o 
  11  -2   1      120.17       98.22     23.96 o 
  12  -2   1      606.30      610.72     46.51 o 
  13  -2   1      442.95      464.69     46.11 o 
 -14  -1   1     1263.02     1349.00    269.14 o 
 -13  -1   1      520.19      536.54     88.37 o 
 -12  -1   1      451.97      388.62     66.22 o 
 -11  -1   1      215.54      279.14     39.27 o 
 -10  -1   1     5184.67     5332.74    227.37 o 
  -9  -1   1     7246.25     7260.78    187.97 o 
  -8  -1   1     8691.01     8435.53    169.98 o 
  -7  -1   1     2815.05     2686.51     85.63 o 
  -6  -1   1     1014.54     1063.78     30.75 o 
  -5  -1   1    15544.98    16536.45    267.76 o 
  -4  -1   1    14909.44    15344.48    353.01 o 
  -3  -1   1     4277.64     4174.81     95.42 o 
  -2  -1   1     2965.54     2975.99     47.61 o 
  -1  -1   1     5558.93     5743.89     96.73 o 
   0  -1   1      766.72      726.52     52.60 o 
   2  -1   1     8453.19     8162.11    207.04 o 
   3  -1   1    14256.89    14289.14    299.55 o 
   4  -1   1     3280.11     3194.63     63.06 o 
   5  -1   1      156.87      151.74     11.50 o 
   6  -1   1    11123.57    10940.38    187.76 o 
   7  -1   1    12806.37    12639.79    194.99 o 
   8  -1   1     2488.42     2401.70    123.51 o 
   9  -1   1     1107.21     1133.29     63.48 o 
  10  -1   1      364.10      374.83     27.31 o 
  11  -1   1      205.16      199.54     27.65 o 
  12  -1   1      795.78      803.57     47.23 o 
  13  -1   1       52.19       66.93     28.26 o 
 -14   0   1      393.48       47.35    219.45 o 
 -13   0   1      247.38      217.80     43.14 o 
 -12   0   1        9.65       34.66     26.58 o 
 -11   0   1     2828.22     3002.02    228.49 o 
 -10   0   1     6559.88     6259.56    903.22 o 
  -9   0   1     2409.57     2335.41     89.39 o 
  -8   0   1     5998.35     5922.51    134.66 o 
  -7   0   1      136.46      143.65     12.93 o 
  -6   0   1     2827.23     2899.76     65.80 o 
  -5   0   1    18319.50    18862.37    267.22 o 
  -4   0   1    16822.83    17087.34    250.89 o 
  -3   0   1     3906.28     3823.86     65.77 o 
  -2   0   1     2600.71     2587.42     68.56 o 
  -1   0   1     6730.60     6870.64    167.02 o 
   2   0   1     2154.59     2276.47     78.51 o 
   3   0   1     6839.07     7062.07    218.05 o 
   4   0   1     5754.99     5686.89     84.47 o 
   5   0   1    15960.25    15787.72    232.53 o 
   6   0   1    23035.25    22743.30    308.80 o 
   7   0   1     1239.57     1283.70     31.62 o 
   8   0   1     2089.38     2074.17     73.23 o 
   9   0   1     1741.51     1696.47     47.74 o 
  10   0   1     3149.61     3098.49     82.79 o 
  11   0   1     2350.67     2318.32    105.62 o 
  12   0   1      360.59      374.44     42.54 o 
  13   0   1       78.60       89.22     30.42 o 
  14   0   1      136.92       93.18     76.88 o 
 -13   1   1       18.34       -0.05     28.56 o 
 -12   1   1      959.29      927.77    136.41 o 
 -11   1   1     1456.95     1493.61    187.24 o 
 -10   1   1      371.88      403.07     31.90 o 
  -9   1   1      118.27       97.09     18.21 o 
  -8   1   1     1488.90     1422.39     36.91 o 
  -7   1   1      150.62      181.49     13.77 o 
  -6   1   1    10600.60    10905.72    137.11 o 
  -5   1   1     6292.36     6147.47     85.06 o 
  -4   1   1     1598.75     1591.50     28.49 o 
  -3   1   1      715.44      714.05     21.54 o 
  -2   1   1     3360.50     3315.40     55.97 o 
  -1   1   1    15972.53    15568.41    255.90 o 
   0   1   1    16494.08    15861.75    881.65 o 
   1   1   1     5585.84     5744.58     97.36 o 
   2   1   1     2890.07     2960.61     43.99 o 
   3   1   1     3490.56     3665.80     55.97 o 
   4   1   1     6497.09     6473.30    121.55 o 
   5   1   1    15975.75    16234.68    256.21 o 
   6   1   1     1630.71     1591.57     40.24 o 
   7   1   1     2587.22     2595.96     56.63 o 
   8   1   1      524.91      568.42     25.26 o 
   9   1   1     3467.93     3498.62     91.69 o 
  10   1   1     6458.24     6653.72    141.80 o 
  11   1   1      599.59      580.28     53.90 o 
  12   1   1      178.53      154.74     31.21 o 
  13   1   1       13.18       32.19     26.16 o 
  14   1   1      364.28      368.31     52.82 o 
 -13   2   1      441.65      527.16     68.94 o 
 -12   2   1      540.30      596.64     73.48 o 
 -11   2   1      121.88       97.98     24.49 o 
 -10   2   1      530.40      549.21     34.85 o 
  -9   2   1      120.23       96.66     19.75 o 
  -8   2   1     1846.71     1839.46     57.46 o 
  -7   2   1     6985.15     6951.15    133.36 o 
  -6   2   1     4390.23     4249.77    110.83 o 
  -5   2   1     2822.71     2858.19     47.92 o 
  -4   2   1     6344.58     6114.91    124.92 o 
  -3   2   1    12662.50    12445.83    206.66 o 
  -2   2   1    16010.02    15166.23    279.68 o 
  -1   2   1     1317.66     1282.02     28.45 o 
   0   2   1      864.21      877.08     46.87 o 
   1   2   1     2397.29     2455.26     37.89 o 
   2   2   1     4483.58     4491.78     82.24 o 
   3   2   1      400.39      379.71     14.37 o 
   4   2   1     5526.22     5772.33    104.84 o 
   5   2   1      411.19      406.16     18.58 o 
   6   2   1     2414.04     2570.73     44.68 o 
   7   2   1     1562.06     1613.38     36.61 o 
   8   2   1     4219.95     4334.46     78.67 o 
   9   2   1     4541.21     4510.81    136.32 o 
  10   2   1      884.89      901.75     44.14 o 
  11   2   1       24.62       30.57     21.99 o 
  12   2   1      648.14      689.30     46.26 o 
  13   2   1      434.41      390.35     61.29 o 
  14   2   1      601.37      666.09     63.01 o 
 -13   3   1      238.55      240.36     46.09 o 
 -12   3   1       18.62        9.06     23.89 o 
 -11   3   1      197.86      215.23     29.29 o 
 -10   3   1     2178.13     2125.57    297.46 o 
  -9   3   1     1692.50     1706.92    101.78 o 
  -8   3   1     3342.57     3314.31    165.79 o 
  -7   3   1      164.09      127.89     14.38 o 
  -6   3   1     1516.45     1438.60     32.85 o 
  -5   3   1     1938.65     1743.46     36.16 o 
  -4   3   1    13635.70    13636.46    205.72 o 
  -3   3   1     7301.15     7123.79    107.09 o 
  -2   3   1     8816.85     8650.10    147.46 o 
  -1   3   1     1691.27     1726.94     42.28 o 
   0   3   1     2762.78     2737.42     80.41 o 
   1   3   1    10615.81    10587.19    153.50 o 
   2   3   1    20360.84    20331.83    266.15 o 
   3   3   1     6546.50     6630.54     90.35 o 
   4   3   1      530.03      562.82     16.83 o 
   5   3   1    16793.11    18238.58    256.13 o 
   6   3   1    13176.86    13332.19    179.37 o 
   7   3   1    18942.53    19783.65    256.79 o 
   8   3   1     1879.12     1993.31     46.92 o 
   9   3   1      965.16      980.68     38.26 o 
  10   3   1      746.47      826.75     43.39 o 
  11   3   1     3301.36     3280.05    101.99 o 
  12   3   1     1981.26     2000.41     80.59 o 
  13   3   1      574.25      611.24     63.13 o 
  14   3   1       32.47       43.53     36.50 o 
 -12   4   1      613.52      653.79     51.19 o 
 -11   4   1     1391.84     1475.98     60.57 o 
 -10   4   1     1104.74     1148.91    172.75 o 
  -9   4   1      224.93      237.58     28.97 o 
  -8   4   1      279.87      279.21     23.32 o 
  -7   4   1      105.50      106.31     16.40 o 
  -6   4   1     1273.58     1255.73     57.31 o 
  -5   4   1     4912.67     4946.18    108.78 o 
  -4   4   1     6098.90     6173.90    112.29 o 
  -3   4   1      255.27      266.37     14.29 o 
  -2   4   1       47.24       51.02      8.31 o 
  -1   4   1     7479.85     7424.70    222.64 o 
   0   4   1    24433.52    23909.99    575.51 o 
   1   4   1    20712.90    20249.56    268.02 o 
   2   4   1      363.11      341.48     14.65 o 
   3   4   1      772.48      723.29     21.69 o 
   4   4   1     8030.18     8213.18    121.25 o 
   5   4   1    18859.49    19967.18    270.71 o 
   6   4   1    13105.48    13418.21    192.03 o 
   7   4   1     3971.61     4079.53     73.59 o 
   8   4   1        1.79        3.96     11.02 o 
   9   4   1       54.47       52.33     18.48 o 
  10   4   1     3515.87     3463.99    169.08 o 
  11   4   1     3889.27     3953.87    116.98 o 
  12   4   1     1737.27     1779.01    142.94 o 
  13   4   1      120.46      134.33     39.19 o 
  14   4   1      260.13      289.37     51.08 o 
 -12   5   1     1318.55     1485.80     72.19 o 
 -11   5   1      924.44     1035.55     54.27 o 
 -10   5   1      134.67      116.19     22.86 o 
  -9   5   1      104.91       99.60     20.79 o 
  -8   5   1      889.55      857.67     58.78 o 
  -7   5   1     1603.77     1624.77     60.61 o 
  -6   5   1     4400.57     4419.69    163.00 o 
  -5   5   1      859.14      855.38     33.59 o 
  -4   5   1      885.03      869.61     50.59 o 
  -3   5   1     4931.71     4598.42     83.96 o 
  -2   5   1    12510.80    12205.38    353.44 o 
  -1   5   1    18760.03    18262.30    467.15 o 
   0   5   1    18565.30    18531.50    426.61 o 
   1   5   1      456.17      482.22     18.02 o 
   2   5   1     5752.66     5968.58     97.97 o 
   3   5   1     3498.87     3535.12     61.39 o 
   4   5   1     9884.82    10250.17    139.54 o 
   5   5   1    15370.72    16048.26    210.93 o 
   6   5   1       86.93       76.93     11.79 o 
   7   5   1      984.20     1051.69     32.43 o 
   8   5   1      308.45      342.62     23.90 o 
   9   5   1     2714.06     2715.44     78.60 o 
  10   5   1     4555.05     4562.19    189.47 o 
  11   5   1     1596.64     1557.97     96.35 o 
  12   5   1      140.32       69.16     32.47 o 
  13   5   1      686.49      726.93     71.88 o 
 -11   6   1      520.23      550.20     55.11 o 
 -10   6   1       33.02       26.25     20.37 o 
  -9   6   1      198.81      168.49     26.67 o 
  -8   6   1      462.76      460.82     44.31 o 
  -7   6   1     3161.36     3268.76    199.34 o 
  -6   6   1     1537.06     1452.63     99.81 o 
  -5   6   1      387.98      396.27     23.74 o 
  -4   6   1     4782.02     4605.47    190.74 o 
  -3   6   1     8367.23     8326.00    297.91 o 
  -2   6   1     9906.53    10023.92    268.80 o 
  -1   6   1     9681.24     9426.46    299.86 o 
   0   6   1       38.87       49.35     10.39 o 
   1   6   1     5218.20     5492.09    128.13 o 
   2   6   1     4083.41     4183.21     84.61 o 
   3   6   1     8500.22     8599.19    127.69 o 
   4   6   1     7713.96     7671.52    134.97 o 
   5   6   1      277.87      247.58     16.34 o 
   6   6   1     4247.24     4465.32     75.33 o 
   7   6   1     3486.27     3596.40     81.71 o 
   8   6   1     4837.88     4809.70    103.48 o 
   9   6   1     5759.55     5819.25    161.78 o 
  10   6   1      173.53      102.10     30.34 o 
  11   6   1     1261.08     1219.58    102.56 o 
  12   6   1     2683.74     2670.48    218.20 o 
  13   6   1     1306.68     1252.66    105.71 o 
 -11   7   1      132.86      111.36     32.16 o 
 -10   7   1      785.48      797.90     54.90 o 
  -9   7   1       55.53       53.58     24.79 o 
  -8   7   1      237.34      230.07     30.39 o 
  -7   7   1      119.92      128.44     23.37 o 
  -6   7   1      933.61      919.57     68.27 o 
  -5   7   1     2325.25     2343.17    153.91 o 
  -4   7   1      764.55      841.73     41.35 o 
  -3   7   1       82.69      104.00     18.22 o 
  -2   7   1     1608.62     1551.39     43.90 o 
  -1   7   1      313.95      339.46     22.48 o 
   0   7   1      765.16      758.44     28.99 o 
   1   7   1     3217.35     3234.78     77.29 o 
   2   7   1     1533.20     1548.82     35.71 o 
   3   7   1     2544.31     2444.80     47.95 o 
   4   7   1       65.21       59.90     13.29 o 
   5   7   1     4390.09     4343.68     86.98 o 
   6   7   1     7944.47     7978.20    146.91 o 
   7   7   1     3790.95     3931.25     89.20 o 
   8   7   1     2093.36     2031.51     66.20 o 
   9   7   1       68.06       54.77     23.32 o 
  10   7   1     1661.85     1679.11     87.97 o 
  11   7   1     2266.15     2222.36    226.02 o 
  12   7   1      965.22      891.04    124.64 o 
  13   7   1     1466.58     1353.00    209.23 o 
 -10   8   1       48.63       35.58     24.00 o 
  -9   8   1       58.94       43.34     23.86 o 
  -8   8   1        2.68        3.07     19.70 o 
  -7   8   1      803.75      808.36     70.29 o 
  -6   8   1      658.35      672.87     65.28 o 
  -5   8   1      466.33      443.12     56.52 o 
  -4   8   1      126.56      105.75     21.48 o 
  -3   8   1        1.08       -8.96     13.94 o 
  -2   8   1      546.02      543.22     45.33 o 
  -1   8   1     5410.82     5322.03    355.35 o 
   0   8   1     2062.25     2116.98    105.94 o 
   1   8   1     1023.47     1111.89     57.84 o 
   2   8   1      893.36      896.71     36.20 o 
   3   8   1     4603.15     4611.64    122.46 o 
   4   8   1     9973.51     9724.97    262.66 o 
   5   8   1     8191.43     8128.95    141.91 o 
   6   8   1      928.18      939.12     43.42 o 
   7   8   1       33.48       43.77     20.44 o 
   8   8   1      565.46      629.76     41.11 o 
   9   8   1      778.44      779.10     66.24 o 
  10   8   1     1775.14     1788.64    146.84 o 
  11   8   1      809.22      752.52     77.31 o 
  12   8   1      201.06      170.81     42.78 o 
  -9   9   1       11.26       -4.72     24.16 o 
  -8   9   1      124.57       86.60     27.99 o 
  -7   9   1      369.56      378.77     49.71 o 
  -6   9   1      629.55      682.02     85.12 o 
  -5   9   1      359.93      369.81     46.30 o 
  -4   9   1      552.10      521.44     60.64 o 
  -3   9   1     3774.70     3835.14    308.47 o 
  -2   9   1     3951.16     3938.45    298.02 o 
  -1   9   1     3046.58     3045.00    219.61 o 
   0   9   1      297.94      368.37     42.81 o 
   1   9   1     1286.74     1261.81     51.12 o 
   2   9   1     6361.02     6438.48    295.59 o 
   3   9   1     8838.27     8924.91    406.34 o 
   4   9   1     5996.84     5812.57    197.47 o 
   5   9   1     2018.71     1958.06     64.78 o 
   6   9   1        7.82       21.77     19.04 o 
   7   9   1      592.50      649.78     42.14 o 
   8   9   1     3190.87     3322.25    103.74 o 
   9   9   1     2230.98     2226.40     95.82 o 
  10   9   1     1810.19     1760.63    243.73 o 
  11   9   1        4.94      -12.74     30.03 o 
  12   9   1      880.69      862.03    103.55 o 
  -8  10   1       63.18       56.84     28.52 o 
  -7  10   1        5.58       22.57     22.79 o 
  -6  10   1        3.53       29.56     22.33 o 
  -5  10   1      974.91      857.46     98.53 o 
  -4  10   1     2882.75     2921.55    511.51 o 
  -3  10   1     1642.67     1730.97    100.70 o 
  -2  10   1       39.71       64.34     24.13 o 
  -1  10   1      313.48      348.35     32.47 o 
   0  10   1       82.74       92.13     22.69 o 
   1  10   1     2937.22     3133.30    198.73 o 
   2  10   1     2539.66     2452.41    170.29 o 
   3  10   1     1947.71     1968.56    103.09 o 
   4  10   1     2868.75     2851.88     85.29 o 
   5  10   1       96.76       97.35     23.31 o 
   6  10   1     1601.20     1633.57     63.12 o 
   7  10   1     4722.33     4583.74    204.15 o 
   8  10   1     1583.74     1580.72    100.46 o 
   9  10   1     1313.20     1254.82     92.36 o 
  10  10   1        6.37       -4.31     29.67 o 
  11  10   1     1830.47     1855.63     98.94 o 
  -7  11   1        2.75        2.92     24.08 o 
  -6  11   1      706.48      715.49     51.12 o 
  -5  11   1     1615.63     1689.15    152.11 o 
  -4  11   1     1369.90     1490.89    125.38 o 
  -3  11   1        7.77       20.46     24.36 o 
  -2  11   1      268.66      352.90     39.12 o 
  -1  11   1       93.91       69.06     26.50 o 
   0  11   1     1976.70     2006.95    209.12 o 
   1  11   1     1876.98     1898.41    203.08 o 
   2  11   1      148.47      175.10     33.22 o 
   3  11   1       60.63       89.06     28.37 o 
   4  11   1      123.87      118.66     31.59 o 
   5  11   1     5686.94     5342.29    279.98 o 
   6  11   1     3475.46     3523.31    120.66 o 
   7  11   1      387.05      368.41     41.76 o 
   8  11   1       14.31        1.42     28.88 o 
   9  11   1       65.01       54.70     34.31 o 
  10  11   1     1517.86     1571.13     92.06 o 
  -5  12   1      319.92      321.41     48.60 o 
  -4  12   1      260.09      279.19     48.58 o 
  -3  12   1       33.07       40.47     30.14 o 
  -2  12   1       70.50       51.81     27.74 o 
  -1  12   1     1478.19     1657.34    216.21 o 
   0  12   1      952.04     1130.92    153.01 o 
   1  12   1       21.03       24.94     25.40 o 
   2  12   1      169.48      126.41     31.09 o 
   3  12   1      805.53      763.43     96.77 o 
   4  12   1     2805.84     2900.02    134.93 o 
   5  12   1     4057.47     4154.67    270.75 o 
   6  12   1       55.59       63.75     29.58 o 
   7  12   1       40.44       50.62     30.06 o 
   8  12   1       89.47       87.11     35.71 o 
   9  12   1     1297.08     1282.91    115.38 o 
  -3  13   1       24.09       23.14     31.22 o 
  -2  13   1      314.17      297.98     46.04 o 
  -1  13   1       19.08       15.21     28.81 o 
   0  13   1      217.33      129.79     37.48 o 
   1  13   1      623.36      611.48     68.35 o 
   2  13   1      407.73      401.10     48.15 o 
   3  13   1     1044.12     1001.26    120.44 o 
   4  13   1      651.15      624.75    101.20 o 
   5  13   1      153.21      146.81     44.94 o 
   6  13   1       29.39       23.50     37.54 o 
   7  13   1      192.61      169.98     61.68 o 
   0  14   1      612.96      184.32    216.91 o 
   1  14   1      859.61      779.81    151.25 o 
   2  14   1      439.13      458.91     88.72 o 
   3  14   1       85.01      103.65     48.86 o 
  -5 -12   2       27.46        9.41     33.93 o 
  -4 -12   2      389.37      321.21     49.13 o 
  -3 -12   2      824.69      773.14    111.48 o 
  -2 -12   2      999.38      877.58    115.02 o 
  -1 -12   2      577.03      556.16     84.48 o 
   0 -12   2       66.71       42.71     30.92 o 
   1 -12   2       77.28       95.33     35.28 o 
   2 -12   2      390.69      416.39     66.66 o 
  -8 -11   2      950.71      850.15     59.86 o 
  -7 -11   2      454.24      463.14     46.97 o 
  -6 -11   2       29.40       23.23     33.23 o 
  -5 -11   2      323.95      277.96     46.84 o 
  -4 -11   2      844.69      817.82     76.95 o 
  -3 -11   2     1406.68     1281.65    169.49 o 
  -2 -11   2     1692.53     1789.76    152.57 o 
  -1 -11   2      629.42      591.35     69.83 o 
   0 -11   2      254.72      268.63     36.83 o 
   1 -11   2     1295.58     1402.96    197.93 o 
   2 -11   2     1418.26     1503.00    109.34 o 
   3 -11   2     1089.52     1142.15    178.01 o 
   4 -11   2      368.90      364.07     47.25 o 
   5 -11   2       37.24       38.25     32.00 o 
  -9 -10   2      175.89      182.71     37.89 o 
  -8 -10   2       98.55      115.05     31.74 o 
  -7 -10   2       27.77        4.52     23.79 o 
  -6 -10   2     2152.79     2034.27     88.53 o 
  -5 -10   2     2013.28     1861.81    178.15 o 
  -4 -10   2      327.74      361.23     47.36 o 
  -3 -10   2     1383.40     1250.34    106.77 o 
  -2 -10   2       21.89       21.14     22.72 o 
  -1 -10   2      969.86      978.75     86.66 o 
   0 -10   2     1718.49     1792.55    204.00 o 
   1 -10   2      138.48      134.82     28.44 o 
   2 -10   2      165.98      142.50     30.35 o 
   3 -10   2      355.10      346.05     37.51 o 
   4 -10   2       23.34       12.91     23.03 o 
   5 -10   2       30.02       39.87     25.20 o 
   6 -10   2       45.75       42.35     25.63 o 
   7 -10   2        8.28        8.99     43.43 o 
 -10  -9   2      207.10      151.72     35.38 o 
  -9  -9   2        5.17       -8.40     23.70 o 
  -8  -9   2      809.82      744.00     48.67 o 
  -7  -9   2     5296.17     5007.23    198.15 o 
  -6  -9   2     4827.23     4536.54    240.28 o 
  -5  -9   2      977.70      856.70     43.67 o 
  -4  -9   2       11.62       11.12     21.12 o 
  -3  -9   2      662.75      645.54     49.59 o 
  -2  -9   2     3583.14     3447.95    271.03 o 
  -1  -9   2     2171.31     2123.30    212.31 o 
   0  -9   2       43.20       59.82     21.87 o 
   1  -9   2       36.41       50.18     21.91 o 
   2  -9   2        5.00        3.95     19.61 o 
   3  -9   2      418.35      471.14     53.84 o 
   4  -9   2     2026.56     2016.40     97.74 o 
   5  -9   2       23.01       21.23     22.36 o 
   6  -9   2       36.12       30.29     20.87 o 
   7  -9   2       34.12       59.12     23.62 o 
   8  -9   2      149.68      159.71     29.54 o 
 -11  -8   2       20.31       56.31     31.34 o 
 -10  -8   2      780.49      785.74     74.23 o 
  -9  -8   2     1993.46     2027.34     74.34 o 
  -8  -8   2     3774.59     3683.09    155.68 o 
  -7  -8   2     4146.19     4110.30    116.63 o 
  -6  -8   2       29.62       35.28     18.34 o 
  -5  -8   2       10.58       18.82     16.64 o 
  -4  -8   2     1493.96     1423.14     66.66 o 
  -3  -8   2     1265.56     1235.18     67.98 o 
  -2  -8   2     1720.05     1799.20     71.49 o 
  -1  -8   2      733.22      720.22     38.92 o 
   0  -8   2      113.93      107.86     22.37 o 
   1  -8   2       86.12      119.46     23.91 o 
   2  -8   2     3131.85     3146.33    224.56 o 
   3  -8   2     6186.35     6066.75    385.61 o 
   4  -8   2     1900.63     2020.54    119.06 o 
   5  -8   2        7.11      -10.83     18.68 o 
   6  -8   2      316.16      338.07     31.05 o 
   7  -8   2     1135.12     1258.31     53.15 o 
   8  -8   2     1073.65     1114.21     52.07 o 
   9  -8   2      318.02      349.98     42.42 o 
 -12  -7   2      600.20      509.48     73.93 o 
 -11  -7   2     2262.18     2129.02    309.35 o 
 -10  -7   2     2313.83     2331.56     81.62 o 
  -9  -7   2     2702.95     2647.31    101.01 o 
  -8  -7   2     1294.35     1276.85     54.31 o 
  -7  -7   2      171.42      170.23     23.20 o 
  -6  -7   2      631.34      617.88     41.71 o 
  -5  -7   2     2496.88     2452.95     74.38 o 
  -4  -7   2     4153.31     4083.99    133.44 o 
  -3  -7   2     3259.51     3293.73     92.42 o 
  -2  -7   2      857.58      841.33     50.44 o 
  -1  -7   2     2598.50     2589.22    120.87 o 
   0  -7   2     5979.94     5710.56    340.80 o 
   1  -7   2     7645.67     7332.25    455.26 o 
   2  -7   2     3735.34     3720.22    303.44 o 
   3  -7   2     2086.99     1983.27    225.92 o 
   4  -7   2      117.41      130.74     24.24 o 
   5  -7   2     1157.48     1174.53     99.02 o 
   6  -7   2      623.72      675.98     37.48 o 
   7  -7   2      147.24      137.39     24.34 o 
   8  -7   2      220.08      237.57     27.33 o 
   9  -7   2      105.08       88.62     23.24 o 
  10  -7   2       39.06       51.14     27.94 o 
 -12  -6   2      600.20      599.80     92.97 o 
 -11  -6   2     1672.88     1554.03     91.10 o 
 -10  -6   2     3787.57     3759.50    104.63 o 
  -9  -6   2     1077.67     1089.24     53.81 o 
  -8  -6   2        4.71        6.69     17.94 o 
  -7  -6   2     3486.44     3411.23     79.82 o 
  -6  -6   2     6277.43     6156.10    165.24 o 
  -5  -6   2    18830.69    18667.98    454.39 o 
  -4  -6   2     4671.10     4797.98    123.83 o 
  -3  -6   2       64.19       66.76     13.71 o 
  -2  -6   2     9417.67     9512.87    427.60 o 
  -1  -6   2    11221.40    10910.43    288.50 o 
   0  -6   2     8681.44     8304.11    275.88 o 
   1  -6   2     4754.60     4671.92    228.37 o 
   2  -6   2       15.35       24.96     13.46 o 
   3  -6   2      342.22      343.39     24.66 o 
   4  -6   2     1324.66     1391.43     64.47 o 
   5  -6   2     2469.22     2491.72     99.05 o 
   6  -6   2      363.12      351.03     27.89 o 
   7  -6   2      345.11      333.90     28.86 o 
   8  -6   2        8.82        0.27     16.23 o 
   9  -6   2      179.66      176.52     27.70 o 
  10  -6   2     1206.90     1223.88     68.49 o 
  11  -6   2      324.33      334.04     40.71 o 
 -13  -5   2      116.93      107.12     40.56 o 
 -12  -5   2     1066.04     1047.97     97.89 o 
 -11  -5   2     1734.54     1673.29     72.81 o 
 -10  -5   2       19.96       20.36     21.57 o 
  -9  -5   2     1239.35     1149.67     49.95 o 
  -8  -5   2     1251.61     1290.38     46.28 o 
  -7  -5   2     8635.30     8577.95    176.95 o 
  -6  -5   2    11238.94    11163.38    224.64 o 
  -5  -5   2     1041.49     1040.55     35.45 o 
  -4  -5   2       20.96       23.99     11.03 o 
  -3  -5   2     1041.74     1048.73     37.01 o 
  -2  -5   2     1732.78     1654.72     39.05 o 
  -1  -5   2    13819.62    13769.40    251.33 o 
   0  -5   2     3358.03     3307.27    120.64 o 
   1  -5   2      351.65      379.31     26.27 o 
   2  -5   2      462.90      462.30     39.02 o 
   3  -5   2      512.11      525.22     48.78 o 
   4  -5   2     6941.69     6707.82    442.64 o 
   5  -5   2     2999.31     3145.23    120.06 o 
   6  -5   2        1.76       15.62     13.16 o 
   7  -5   2      711.22      717.67     32.56 o 
   8  -5   2     1320.87     1385.23     86.68 o 
   9  -5   2     1691.13     1812.41     86.38 o 
  10  -5   2     1266.50     1259.90    106.64 o 
  11  -5   2       24.01       77.74     28.28 o 
  12  -5   2        1.12       -5.09    169.55 o 
 -13  -4   2      886.10      881.96     88.56 o 
 -12  -4   2      270.21      281.08     45.74 o 
 -11  -4   2     1486.34     1487.67     66.98 o 
 -10  -4   2     2360.98     2394.33     92.11 o 
  -9  -4   2     3535.92     3449.94    153.59 o 
  -8  -4   2     4597.81     4800.97    124.28 o 
  -7  -4   2     4676.90     4884.89     98.76 o 
  -6  -4   2       89.03       68.52     14.42 o 
  -5  -4   2     3543.98     3499.56     67.16 o 
  -4  -4   2      563.96      552.49     21.99 o 
  -3  -4   2     2834.60     2976.97     56.60 o 
  -2  -4   2     6129.62     6334.08    195.21 o 
  -1  -4   2     1091.92     1156.14     55.78 o 
   0  -4   2    15893.24    16600.97    281.17 o 
   1  -4   2      726.06      725.49     23.62 o 
   2  -4   2      572.37      613.44     32.30 o 
   3  -4   2     4139.70     4161.33    134.16 o 
   4  -4   2      408.13      405.37     23.05 o 
   5  -4   2     2669.64     2576.81     98.15 o 
   6  -4   2     3471.66     3461.36    172.05 o 
   7  -4   2      332.23      332.04     28.39 o 
   8  -4   2     1112.85     1162.20     44.95 o 
   9  -4   2     1310.02     1193.25     72.49 o 
  10  -4   2        9.54       -5.75     18.08 o 
  11  -4   2       31.52       34.36     23.75 o 
  12  -4   2       81.76      113.45     30.84 o 
 -13  -3   2      208.17      211.62     56.35 o 
 -12  -3   2     1205.25     1170.35     72.04 o 
 -11  -3   2     3346.69     3440.17    105.04 o 
 -10  -3   2     2388.52     2360.13     69.39 o 
  -9  -3   2     3296.99     3263.77    100.37 o 
  -8  -3   2     1119.03     1164.46     39.40 o 
  -7  -3   2      540.30      558.18     24.98 o 
  -6  -3   2     5563.03     5546.07     91.53 o 
  -5  -3   2     5755.46     5858.60     93.20 o 
  -4  -3   2     5561.01     5554.96     87.09 o 
  -3  -3   2     4333.41     4484.56     75.01 o 
  -2  -3   2      328.74      296.38     14.40 o 
  -1  -3   2    33661.97    34045.66    879.97 o 
   0  -3   2    11922.98    12483.98    568.27 o 
   1  -3   2     9391.88     9547.18    233.64 o 
   2  -3   2     9457.81     9486.83    263.46 o 
   3  -3   2      244.97      260.40     16.96 o 
   4  -3   2     7937.37     7665.92    191.08 o 
   5  -3   2     8865.70     8495.26    251.22 o 
   6  -3   2     2124.27     2071.12     78.36 o 
   7  -3   2     2003.55     1964.72     95.76 o 
   8  -3   2     1208.45     1197.00     56.22 o 
   9  -3   2      892.98      868.40     66.30 o 
  10  -3   2      603.08      597.90     48.46 o 
  11  -3   2      199.46      166.83     30.68 o 
  12  -3   2       93.92       95.51     28.48 o 
 -13  -2   2     1224.69     1358.50    136.62 o 
 -12  -2   2     1363.47     1430.10    261.35 o 
 -11  -2   2      734.80      794.53     52.73 o 
 -10  -2   2      260.59      287.02     28.45 o 
  -9  -2   2        1.75       -1.68     16.62 o 
  -8  -2   2      268.11      291.83     22.17 o 
  -7  -2   2     5212.22     5478.72     96.88 o 
  -6  -2   2     6476.66     6671.83    168.47 o 
  -5  -2   2     8804.45     9206.63    141.89 o 
  -4  -2   2      231.32      206.08     12.89 o 
  -3  -2   2     1981.61     1946.82     38.14 o 
  -2  -2   2    17994.83    18070.69    349.36 o 
  -1  -2   2    40947.45    41688.52   1074.95 o 
   0  -2   2    35461.52    36196.31   1367.73 o 
   1  -2   2     5997.52     6050.76    186.73 o 
   2  -2   2        7.72       10.38      5.95 o 
   3  -2   2     2445.76     2317.47     59.62 o 
   4  -2   2     9336.03     8982.99    215.67 o 
   5  -2   2     3951.58     3720.04     64.21 o 
   6  -2   2     3334.18     3232.41     81.86 o 
   7  -2   2      878.41      824.94     33.03 o 
   8  -2   2     1724.68     1670.35    127.29 o 
   9  -2   2     1700.21     1713.36    116.70 o 
  10  -2   2     1573.34     1695.05     58.33 o 
  11  -2   2     1397.11     1337.71     92.20 o 
  12  -2   2       17.24       20.64     24.34 o 
  13  -2   2      607.09      663.73     67.48 o 
 -13  -1   2     1174.35     1174.32     75.87 o 
 -12  -1   2      890.71      858.42     81.94 o 
 -11  -1   2      292.00      297.51     39.69 o 
 -10  -1   2      460.46      475.31     35.83 o 
  -9  -1   2     4339.72     4564.25    109.77 o 
  -8  -1   2    10452.12    10334.78    241.52 o 
  -7  -1   2    10119.80     9924.52    234.02 o 
  -6  -1   2     1433.94     1415.82     33.60 o 
  -5  -1   2       36.09       16.85     10.75 o 
  -4  -1   2    19025.36    20321.94    401.76 o 
  -3  -1   2    25728.55    25828.83    509.80 o 
  -2  -1   2    23929.92    23781.73    350.59 o 
  -1  -1   2    19315.45    19756.54    282.30 o 
   0  -1   2     5209.12     5160.51     93.57 o 
   1  -1   2      974.46      925.03     17.14 o 
   2  -1   2      612.93      553.99     16.06 o 
   3  -1   2     1323.79     1233.94     29.22 o 
   4  -1   2    12309.58    12454.83    320.18 o 
   5  -1   2       26.84       39.25      8.70 o 
   6  -1   2      206.43      188.16     14.65 o 
   7  -1   2     4073.68     3958.33    109.77 o 
   8  -1   2     1547.10     1465.05     69.14 o 
   9  -1   2     3241.57     3135.15    158.04 o 
  10  -1   2     2444.98     2373.17     65.94 o 
  11  -1   2      143.14      147.28     28.09 o 
  12  -1   2      633.49      611.77     45.86 o 
  13  -1   2      482.79      487.20     46.63 o 
 -13   0   2      507.98      440.06     61.11 o 
 -12   0   2      789.99      762.69     66.66 o 
 -11   0   2     1009.11     1101.30    118.75 o 
 -10   0   2     5379.76     5439.67    380.87 o 
  -9   0   2     7227.32     7247.95    191.96 o 
  -8   0   2     2765.38     2715.12     75.70 o 
  -7   0   2     4589.87     4604.44    113.21 o 
  -6   0   2       26.19       31.74      9.36 o 
  -5   0   2     9241.02     9423.12    133.74 o 
  -4   0   2    15042.75    15346.34    293.45 o 
  -3   0   2    11816.50    11964.98    211.82 o 
  -2   0   2    32305.46    32990.79    730.87 o 
  -1   0   2     1891.01     1929.73     35.67 o 
   0   0   2     2127.68     2351.63    167.40 o 
   1   0   2     8810.63     9073.16    448.16 o 
   2   0   2    18790.23    18500.96    279.16 o 
   3   0   2     8273.56     8195.70    164.93 o 
   4   0   2        1.58        9.77      5.96 o 
   5   0   2    10439.23    10460.22    157.34 o 
   6   0   2    16104.55    16259.56    217.69 o 
   7   0   2     3785.74     3706.77     70.59 o 
   8   0   2     3046.95     3029.87    144.99 o 
   9   0   2     1089.47     1159.29     39.74 o 
  10   0   2      626.93      643.14     33.57 o 
  11   0   2     1337.29     1303.13     53.20 o 
  12   0   2      391.51      448.59     41.05 o 
  13   0   2      265.22      251.24     36.46 o 
 -13   1   2       28.42       19.96     32.02 o 
 -12   1   2      907.51      907.19    101.82 o 
 -11   1   2     2260.70     2138.91    393.26 o 
 -10   1   2     2226.72     2133.34    400.68 o 
  -9   1   2      144.90      139.43     20.87 o 
  -8   1   2      912.09      956.21     32.51 o 
  -7   1   2      424.86      417.66     18.52 o 
  -6   1   2     4275.79     4430.26     66.99 o 
  -5   1   2     3665.95     3637.32     53.13 o 
  -4   1   2      122.64      143.31      9.12 o 
  -3   1   2     3779.26     3717.33     67.36 o 
  -2   1   2      626.08      639.69     15.40 o 
  -1   1   2    12708.84    12491.19    256.19 o 
   0   1   2    24073.13    26081.88   2615.09 o 
   1   1   2     2428.79     2391.48     37.11 o 
   2   1   2     4808.01     4770.19     95.37 o 
   3   1   2     1870.61     1915.80     50.67 o 
   4   1   2    11730.87    11974.74    169.85 o 
   5   1   2    20839.98    21516.74    300.06 o 
   6   1   2     6660.59     6673.39    101.04 o 
   7   1   2      353.73      382.85     18.57 o 
   8   1   2     2183.05     2267.58     55.22 o 
   9   1   2      112.25      100.38     18.03 o 
  10   1   2     1217.19     1287.00     45.82 o 
  11   1   2      998.44     1003.03     50.37 o 
  12   1   2      445.73      436.17     35.06 o 
  13   1   2      187.84      246.22     39.60 o 
  14   1   2       11.22        5.53     30.47 o 
 -13   2   2      686.44      630.88     96.13 o 
 -12   2   2     1588.68     1453.71    321.31 o 
 -11   2   2      411.13      296.27     60.55 o 
 -10   2   2       83.32       68.79     20.31 o 
  -9   2   2      642.35      631.95     31.80 o 
  -8   2   2      192.30      209.03     17.84 o 
  -7   2   2     5593.78     5604.05    107.95 o 
  -6   2   2      841.63      759.45     26.78 o 
  -5   2   2      676.69      709.51     23.37 o 
  -4   2   2     1269.84     1129.84     33.06 o 
  -3   2   2     7621.94     7732.91    131.88 o 
  -2   2   2    37038.63    35805.77    699.68 o 
  -1   2   2    29838.93    28289.05    454.88 o 
   0   2   2      471.40      492.62     17.59 o 
   1   2   2      397.94      446.55     12.90 o 
   2   2   2      381.21      403.41     13.23 o 
   3   2   2    13896.87    14428.77    257.62 o 
   4   2   2    18772.08    19358.23    284.59 o 
   5   2   2     2160.19     2264.93     44.86 o 
   6   2   2       22.57       19.19      8.60 o 
   7   2   2      323.04      327.02     16.68 o 
   8   2   2     1377.89     1426.65     41.06 o 
   9   2   2      607.96      668.49     29.90 o 
  10   2   2     2222.74     2170.48     99.27 o 
  11   2   2       38.26       15.63     20.98 o 
  12   2   2      225.84      207.49     31.61 o 
  13   2   2      596.09      556.98     45.93 o 
  14   2   2     1331.36     1374.95    102.60 o 
 -13   3   2      181.93      162.24     42.12 o 
 -12   3   2      465.00      377.37     82.78 o 
 -11   3   2       20.54       22.20     23.26 o 
 -10   3   2      192.68      182.99     25.90 o 
  -9   3   2     1932.85     1801.61     99.58 o 
  -8   3   2     4978.76     4874.78    150.48 o 
  -7   3   2     3572.50     3617.40     81.74 o 
  -6   3   2       87.95       98.63     11.70 o 
  -5   3   2     7051.29     6723.28     95.06 o 
  -4   3   2    21937.92    22572.82    306.75 o 
  -3   3   2    32596.00    32243.50    541.10 o 
  -2   3   2    15739.27    15430.71    300.88 o 
  -1   3   2     9563.39     9301.48    146.78 o 
   0   3   2    23808.90    22834.43    370.70 o 
   1   3   2      185.96      225.17     11.30 o 
   2   3   2    25115.96    25504.11    378.61 o 
   3   3   2    14805.53    15108.95    251.49 o 
   4   3   2     9895.62    10583.69    156.80 o 
   5   3   2       18.10       28.13      8.56 o 
   6   3   2     3699.96     3726.69     64.44 o 
   7   3   2     9271.84     9435.88    140.39 o 
   8   3   2    10962.87    11294.00    189.03 o 
   9   3   2      163.85      189.24     21.34 o 
  10   3   2      160.91      130.26     21.87 o 
  11   3   2     3493.51     3371.19     93.87 o 
  12   3   2     2802.77     2824.63     88.00 o 
  13   3   2     2413.02     2446.67     94.21 o 
  14   3   2      483.90      452.44     55.62 o 
 -12   4   2       46.92       44.62     31.92 o 
 -11   4   2     1792.40     1783.03    251.32 o 
 -10   4   2     1606.32     1588.00     68.24 o 
  -9   4   2     2935.63     2863.83    326.30 o 
  -8   4   2      617.71      602.12     45.51 o 
  -7   4   2      671.27      681.09     26.58 o 
  -6   4   2     4300.06     4308.24    102.74 o 
  -5   4   2     7856.73     7838.90    147.66 o 
  -4   4   2     4606.04     4451.35     69.89 o 
  -3   4   2     8293.97     8027.77    151.27 o 
  -2   4   2     3248.43     3283.85     57.99 o 
  -1   4   2      819.22      875.25     28.12 o 
   0   4   2     6607.24     6521.90    156.62 o 
   1   4   2    10321.78    10288.30    142.79 o 
   2   4   2    10869.67    10847.12    150.20 o 
   3   4   2     7860.05     8228.53    118.40 o 
   4   4   2      223.87      278.72     14.28 o 
   5   4   2    10421.72    10713.07    153.05 o 
   6   4   2    24986.39    25871.58    391.13 o 
   7   4   2     7152.77     7293.07    114.92 o 
   8   4   2      890.41      927.63     35.32 o 
   9   4   2       86.22      112.77     19.18 o 
  10   4   2     1642.46     1630.79     80.18 o 
  11   4   2     3667.41     3402.32    124.05 o 
  12   4   2     3208.84     3196.04    145.98 o 
  13   4   2      888.39      904.53     67.65 o 
  14   4   2      350.97      341.46     53.75 o 
 -12   5   2      840.08     1003.47    147.84 o 
 -11   5   2     1575.88     1646.21    254.48 o 
 -10   5   2      982.54     1019.86     57.38 o 
  -9   5   2       69.59       36.58     19.89 o 
  -8   5   2      192.78      189.90     23.30 o 
  -7   5   2      552.37      536.04     36.48 o 
  -6   5   2     5385.92     5275.81    221.61 o 
  -5   5   2     4625.45     4360.56    136.75 o 
  -4   5   2     2879.27     2907.48     96.72 o 
  -3   5   2     1286.51     1325.90     39.60 o 
  -2   5   2     3086.86     2941.28     65.30 o 
  -1   5   2     9913.42     9645.15    282.34 o 
   0   5   2    10653.29    10388.48    399.28 o 
   1   5   2     1118.62     1078.00     24.78 o 
   2   5   2     3628.10     3698.33     66.60 o 
   3   5   2     3300.08     3394.14     55.53 o 
   4   5   2    17030.99    17696.84    243.90 o 
   5   5   2     9918.95    10180.41    148.35 o 
   6   5   2     4916.25     5071.00     80.60 o 
   7   5   2      115.26      110.41     14.33 o 
   8   5   2       49.04       59.97     14.54 o 
   9   5   2      451.65      455.06     32.52 o 
  10   5   2     3239.42     3241.34    127.29 o 
  11   5   2     2449.15     2425.22     89.42 o 
  12   5   2      414.77      387.45     42.67 o 
  13   5   2       62.41       70.24     36.01 o 
 -12   6   2      473.71      541.79     61.20 o 
 -11   6   2      711.69      688.82     47.20 o 
 -10   6   2      242.60      238.92     31.33 o 
  -9   6   2       25.38        9.12     18.84 o 
  -8   6   2       43.26       41.17     19.22 o 
  -7   6   2     2592.41     2544.75    173.45 o 
  -6   6   2     5779.25     5577.24    255.77 o 
  -5   6   2      383.08      377.84     20.39 o 
  -4   6   2     1318.21     1331.01     50.49 o 
  -3   6   2     3581.08     3647.62    114.76 o 
  -2   6   2     6484.63     6282.59    178.64 o 
  -1   6   2    10370.80    10106.33    281.98 o 
   0   6   2       53.17       55.92     10.57 o 
   1   6   2     5655.71     5791.87    164.83 o 
   2   6   2     6123.80     6227.91     91.47 o 
   3   6   2     8010.42     8361.84    130.63 o 
   4   6   2    10209.48    10287.99    143.78 o 
   5   6   2     9398.22     9697.56    145.87 o 
   6   6   2       40.03       47.51     12.14 o 
   7   6   2      346.17      355.25     21.70 o 
   8   6   2     1699.08     1801.44     56.06 o 
   9   6   2     5530.47     5459.63    161.43 o 
  10   6   2     2277.44     2262.27     98.22 o 
  11   6   2      141.18      148.59     31.87 o 
  12   6   2     1030.46      996.59     86.24 o 
  13   6   2      621.82      582.24     59.52 o 
 -11   7   2       12.68       17.79     28.48 o 
 -10   7   2      324.39      284.75     34.67 o 
  -9   7   2       36.73       24.73     20.40 o 
  -8   7   2       31.20       31.12     19.95 o 
  -7   7   2      607.23      628.00     51.15 o 
  -6   7   2      900.66      853.44     39.97 o 
  -5   7   2     3399.74     3438.19    159.61 o 
  -4   7   2     1368.79     1420.70     66.32 o 
  -3   7   2     1124.49     1168.04     65.26 o 
  -2   7   2     2796.36     2770.73     96.88 o 
  -1   7   2      132.29      145.65     14.58 o 
   0   7   2     3931.17     3873.19    120.85 o 
   1   7   2     1023.65     1029.98     30.77 o 
   2   7   2     3541.85     3632.38     71.13 o 
   3   7   2     7897.38     8031.89    123.28 o 
   4   7   2     3484.58     3510.29     65.71 o 
   5   7   2       42.17       39.42     11.22 o 
   6   7   2     4855.73     5092.05     85.45 o 
   7   7   2     2407.55     2478.23     66.01 o 
   8   7   2     2973.48     3039.02     82.33 o 
   9   7   2     1026.92     1033.94     83.64 o 
  10   7   2      832.51      848.70     62.82 o 
  11   7   2     3190.45     2997.50    183.95 o 
  12   7   2     1439.85     1447.14    123.52 o 
  13   7   2      504.14      433.22     59.80 o 
 -10   8   2      215.39      246.37     42.15 o 
  -9   8   2        9.32       -7.84     21.38 o 
  -8   8   2       65.61       71.37     23.17 o 
  -7   8   2     1355.89     1449.11    120.36 o 
  -6   8   2     4392.44     4482.68    173.38 o 
  -5   8   2     2890.98     3033.33    155.36 o 
  -4   8   2      849.01      916.86    142.65 o 
  -3   8   2      753.84      731.89     35.46 o 
  -2   8   2        9.43       18.54     12.61 o 
  -1   8   2     5158.51     5253.40    270.58 o 
   0   8   2     4263.66     4201.35    148.44 o 
   1   8   2     1840.63     1826.78     76.86 o 
   2   8   2     1342.76     1425.30     44.30 o 
   3   8   2       61.60       77.67     13.99 o 
   4   8   2     6784.55     6778.96    121.44 o 
   5   8   2     8268.99     8207.80    153.11 o 
   6   8   2     1843.09     1874.82     57.00 o 
   7   8   2      343.50      370.01     29.35 o 
   8   8   2      104.36      112.42     27.50 o 
   9   8   2     2091.07     2121.29    117.00 o 
  10   8   2     2366.13     2394.30    103.75 o 
  11   8   2     2168.84     2144.71    165.95 o 
  12   8   2      596.84      705.30     80.40 o 
  13   8   2      396.27      126.27    250.51 o 
  -9   9   2        2.33       -1.02     24.25 o 
  -8   9   2      551.78      562.81     55.58 o 
  -7   9   2     1355.08     1474.21     71.88 o 
  -6   9   2     1163.86     1246.24    108.05 o 
  -5   9   2     2076.14     2207.58    195.81 o 
  -4   9   2      810.01      865.25     62.54 o 
  -3   9   2       28.82       15.22     19.61 o 
  -2   9   2     3888.10     3784.97    261.40 o 
  -1   9   2     5781.53     5886.69    292.35 o 
   0   9   2     3330.88     3323.22    188.56 o 
   1   9   2      304.83      313.42     24.19 o 
   2   9   2     2075.86     2170.48     77.83 o 
   3   9   2     7242.27     7137.81    148.61 o 
   4   9   2     8808.92     8739.69    188.67 o 
   5   9   2     4757.94     4968.38    107.84 o 
   6   9   2      488.42      449.71     34.51 o 
   7   9   2      308.75      312.61     34.60 o 
   8   9   2     2820.42     2670.67    101.73 o 
   9   9   2     3621.84     3634.63    127.65 o 
  10   9   2     4514.23     4548.42    151.80 o 
  11   9   2     2028.17     2114.35    160.43 o 
  12   9   2       44.56       49.75     36.79 o 
  -9  10   2      148.47        5.09    171.59 o 
  -8  10   2       96.85       99.08     32.14 o 
  -7  10   2      278.02      279.66     33.66 o 
  -6  10   2      567.76      607.06     68.89 o 
  -5  10   2       27.38       21.53     23.77 o 
  -4  10   2      232.08      187.32     36.09 o 
  -3  10   2     2124.75     2133.70    111.19 o 
  -2  10   2     1171.58     1239.89    127.04 o 
  -1  10   2     1036.23     1088.01     96.47 o 
   0  10   2        0.13        4.39     19.81 o 
   1  10   2     1926.09     2022.17    155.22 o 
   2  10   2     2809.58     2924.86    154.65 o 
   3  10   2     2668.22     2638.76     93.83 o 
   4  10   2     3396.95     3157.33    159.98 o 
   5  10   2     2426.39     2469.93     76.47 o 
   6  10   2      262.56      317.46     32.88 o 
   7  10   2     2254.58     2292.18     97.45 o 
   8  10   2     2717.43     2646.76    104.86 o 
   9  10   2     2601.61     2584.20    150.77 o 
  10  10   2     2190.87     1972.20    113.34 o 
  11  10   2       36.02       42.30     35.99 o 
  -7  11   2       79.88       73.39     30.62 o 
  -6  11   2      246.64      244.47     33.16 o 
  -5  11   2     1903.71     1982.93    142.80 o 
  -4  11   2      468.60      482.73     72.30 o 
  -3  11   2      355.39      369.02     56.51 o 
  -2  11   2       10.02        0.83     21.90 o 
  -1  11   2       37.44       20.84     22.74 o 
   0  11   2     2960.42     2950.25    250.52 o 
   1  11   2     1866.40     1960.25    140.73 o 
   2  11   2      665.73      760.33     65.77 o 
   3  11   2     1032.62     1045.62     59.45 o 
   4  11   2     1146.11     1173.36     64.19 o 
   5  11   2      604.66      572.31     40.63 o 
   6  11   2     3928.84     3782.76    208.86 o 
   7  11   2      527.62      456.71     61.93 o 
   8  11   2      263.08      271.58     44.77 o 
   9  11   2      108.28      111.74     38.24 o 
  10  11   2      438.36      463.75     57.56 o 
  -6  12   2      528.60      504.44     64.41 o 
  -5  12   2      212.64      235.80     40.75 o 
  -4  12   2        7.27        5.48     26.01 o 
  -3  12   2      262.26      273.62     39.64 o 
  -2  12   2      134.59      178.24     34.07 o 
  -1  12   2     1215.27     1089.45    218.86 o 
   0  12   2     2187.19     2230.77    294.21 o 
   1  12   2      724.07      878.43     67.17 o 
   2  12   2      357.32      391.95     51.18 o 
   3  12   2       41.47       46.27     27.99 o 
   4  12   2     1428.69     1451.65    133.81 o 
   5  12   2     3220.92     3475.16    218.28 o 
   6  12   2      928.29      865.62     65.05 o 
   7  12   2      327.39      346.91     48.57 o 
   8  12   2       80.81      101.36     38.89 o 
   9  12   2     1268.32     1230.30    148.66 o 
  -4  13   2        2.46        1.12     36.57 o 
  -3  13   2       26.20       31.05     33.76 o 
  -2  13   2      475.63      420.86     59.45 o 
  -1  13   2      990.87     1065.75    132.08 o 
   0  13   2        8.58        6.91     26.36 o 
   1  13   2      137.71       97.45     32.23 o 
   2  13   2      489.95      543.35    134.07 o 
   3  13   2      832.65      851.50     99.58 o 
   4  13   2     1093.01     1229.71    145.17 o 
   5  13   2       70.24      105.34     51.88 o 
   6  13   2       48.05        9.82     44.64 o 
   7  13   2      248.95      247.98     47.21 o 
   8  13   2      773.97      808.21     88.25 o 
  -1  14   2      187.11      148.97     43.46 o 
   0  14   2      522.06      440.90     71.43 o 
   1  14   2     1418.98     1451.82    329.48 o 
   2  14   2      620.70      640.31    121.78 o 
   3  14   2      465.20      464.70     86.94 o 
   4  14   2       83.88      162.09     58.68 o 
   5  14   2       13.05      -10.15     43.60 o 
  -3 -12   3      396.19      390.53     76.88 o 
  -2 -12   3      728.99      645.83     94.98 o 
  -1 -12   3      326.38      378.19     53.58 o 
   0 -12   3      176.02      119.36     57.03 o 
  -6 -11   3      420.98      388.16     53.55 o 
  -5 -11   3        5.66       13.38     30.26 o 
  -4 -11   3       36.04       17.11     29.64 o 
  -3 -11   3      158.10      141.20     33.00 o 
  -2 -11   3     1095.41     1106.17    136.53 o 
  -1 -11   3      278.60      257.54     36.78 o 
   0 -11   3       27.92       42.77     25.55 o 
   1 -11   3      117.39      134.42     31.75 o 
   2 -11   3      727.45      688.79     77.23 o 
   3 -11   3      712.64      856.95     82.31 o 
   4 -11   3      447.71      495.45     84.88 o 
  -8 -10   3      196.25      162.94     35.67 o 
  -7 -10   3       55.43       40.35     26.12 o 
  -6 -10   3      277.98      258.04     44.45 o 
  -5 -10   3      410.61      393.33     43.00 o 
  -4 -10   3      262.05      179.56     34.03 o 
  -3 -10   3      590.67      526.26     75.53 o 
  -2 -10   3        6.05      -15.53     21.29 o 
  -1 -10   3     1380.22     1315.37    163.56 o 
   0 -10   3     1384.87     1377.44    106.99 o 
   1 -10   3      414.69      471.47     79.84 o 
   2 -10   3      251.91      291.24     38.34 o 
   3 -10   3      187.92      197.41     32.57 o 
   4 -10   3      112.34      105.08     29.25 o 
   5 -10   3      132.12      117.73     30.27 o 
   6 -10   3       16.22       20.10     22.36 o 
  -9  -9   3       44.82       22.16     26.64 o 
  -8  -9   3       89.63       47.65     26.77 o 
  -7  -9   3     2407.12     2297.43     84.24 o 
  -6  -9   3     4693.29     4611.95    209.26 o 
  -5  -9   3      821.55      864.37     80.06 o 
  -4  -9   3      305.95      254.69     37.59 o 
  -3  -9   3      476.64      368.86     37.45 o 
  -2  -9   3     3809.15     3705.96    313.51 o 
  -1  -9   3     5085.27     5054.01    339.87 o 
   0  -9   3     1164.09     1159.35    107.28 o 
   1  -9   3       68.17       45.57     22.09 o 
   2  -9   3      128.07      109.63     25.37 o 
   3  -9   3      330.32      371.68     55.04 o 
   4  -9   3      988.40     1018.80     92.41 o 
   5  -9   3      201.84      219.21     32.71 o 
   6  -9   3       30.89       38.62     22.34 o 
   7  -9   3       55.76       37.08     21.09 o 
 -10  -8   3      105.94       65.70     30.24 o 
  -9  -8   3      290.97      236.19     36.32 o 
  -8  -8   3     3908.07     3464.23    224.22 o 
  -7  -8   3     5508.03     5292.97    247.06 o 
  -6  -8   3      920.82      899.98     60.21 o 
  -5  -8   3       18.81       10.95     17.03 o 
  -4  -8   3       14.65       24.26     20.09 o 
  -3  -8   3     2118.93     2022.98    166.31 o 
  -2  -8   3     7194.16     7026.31    523.69 o 
  -1  -8   3     4625.73     4409.64    431.16 o 
   0  -8   3      131.98      144.61     24.37 o 
   1  -8   3      367.77      364.73     31.54 o 
   2  -8   3      259.33      298.29     43.68 o 
   3  -8   3     2797.15     2754.00    279.52 o 
   4  -8   3     2202.66     2227.55    236.55 o 
   5  -8   3      246.57      220.44     30.11 o 
   6  -8   3       39.61       29.65     20.10 o 
   7  -8   3      386.58      417.56     31.57 o 
   8  -8   3     1139.49     1316.61     64.04 o 
   9  -8   3      861.66      304.99    263.75 o 
 -11  -7   3      300.47      300.40     46.78 o 
 -10  -7   3     1461.53     1444.57     93.22 o 
  -9  -7   3     5351.72     5450.76    184.94 o 
  -8  -7   3     4735.20     4571.11    154.96 o 
  -7  -7   3      598.15      572.95     34.73 o 
  -6  -7   3      953.09      908.44     42.42 o 
  -5  -7   3       57.39       51.73     17.97 o 
  -4  -7   3     3560.91     3314.28    115.88 o 
  -3  -7   3     5474.01     5227.24    251.67 o 
  -2  -7   3     2788.16     2746.21    186.23 o 
  -1  -7   3      147.83      150.74     22.98 o 
   0  -7   3       51.79       45.24     17.73 o 
   1  -7   3      997.99      959.58     84.15 o 
   2  -7   3     3395.30     3414.04    303.47 o 
   3  -7   3     1032.81      982.29     77.15 o 
   4  -7   3      257.53      237.56     27.79 o 
   5  -7   3      412.07      412.76     34.45 o 
   6  -7   3      411.84      373.00     30.17 o 
   7  -7   3      887.69      935.89     57.34 o 
   8  -7   3      973.50     1028.03     72.34 o 
   9  -7   3      303.43      343.06     35.64 o 
  10  -7   3       59.91       -9.17    187.88 o 
 -12  -6   3      211.95      192.45     39.88 o 
 -11  -6   3     1777.07     1808.53     73.25 o 
 -10  -6   3     3816.17     3950.02    142.66 o 
  -9  -6   3     2511.96     2362.29     75.31 o 
  -8  -6   3      459.19      433.42     31.66 o 
  -7  -6   3       18.10       10.59     14.89 o 
  -6  -6   3     2690.23     2542.43    105.55 o 
  -5  -6   3     2280.08     2186.40     56.64 o 
  -4  -6   3     5155.48     5105.35    112.21 o 
  -3  -6   3     1776.30     1717.78     57.29 o 
  -2  -6   3       60.80       54.01     15.39 o 
  -1  -6   3     2418.73     2365.70     78.19 o 
   0  -6   3     7878.85     7640.98    352.80 o 
   1  -6   3     8109.18     7754.22    597.40 o 
   2  -6   3      960.19      958.05     80.22 o 
   3  -6   3      117.13      102.70     19.88 o 
   4  -6   3      481.69      479.11     39.20 o 
   5  -6   3     2621.70     2583.78    122.23 o 
   6  -6   3     1484.92     1483.04     60.30 o 
   7  -6   3      656.01      663.95     54.43 o 
   8  -6   3       10.25       11.08     18.55 o 
   9  -6   3        2.16        1.11     19.83 o 
  10  -6   3       10.50       15.64     22.60 o 
 -12  -5   3      437.77      345.44     44.00 o 
 -11  -5   3     1028.33      993.25     63.61 o 
 -10  -5   3      204.67      168.53     29.54 o 
  -9  -5   3      567.82      547.24     38.37 o 
  -8  -5   3       50.72       59.45     18.53 o 
  -7  -5   3     1364.65     1361.83     45.55 o 
  -6  -5   3     4650.52     4636.21    123.10 o 
  -5  -5   3      970.34      966.65     34.21 o 
  -4  -5   3       37.74       42.47     12.45 o 
  -3  -5   3       39.47       49.03     12.35 o 
  -2  -5   3     6230.61     6167.28    200.13 o 
  -1  -5   3    13107.68    12825.92    378.64 o 
   0  -5   3     8664.81     8571.51    417.53 o 
   1  -5   3      228.44      259.49     18.97 o 
   2  -5   3      479.88      477.13     23.87 o 
   3  -5   3      605.04      559.45     66.54 o 
   4  -5   3     1749.54     1762.76    156.88 o 
   5  -5   3     3825.78     3672.28    246.04 o 
   6  -5   3      231.28      218.96     19.98 o 
   7  -5   3        4.16        6.96     13.68 o 
   8  -5   3       57.69       63.36     19.84 o 
   9  -5   3      741.07      807.56     42.93 o 
  10  -5   3     1001.61     1077.73     77.93 o 
  11  -5   3       35.61       33.92     26.35 o 
 -13  -4   3      712.97      830.22     68.90 o 
 -12  -4   3      815.38      773.41     63.90 o 
 -11  -4   3       30.63       26.04     24.16 o 
 -10  -4   3      931.84      961.63     56.74 o 
  -9  -4   3     1374.33     1374.12     53.73 o 
  -8  -4   3     5453.41     5442.17    111.04 o 
  -7  -4   3     3631.60     3559.81     78.26 o 
  -6  -4   3      153.08      168.14     18.17 o 
  -5  -4   3     7747.80     7798.21    133.73 o 
  -4  -4   3     4364.81     4312.23     79.69 o 
  -3  -4   3     7367.36     7264.45    120.49 o 
  -2  -4   3     8941.81     9202.76    178.29 o 
  -1  -4   3     1201.87     1284.68     41.44 o 
   0  -4   3     1259.31     1295.26     57.61 o 
   1  -4   3      119.45      165.51     12.93 o 
   2  -4   3      448.47      454.26     34.41 o 
   3  -4   3     6355.05     6169.57    303.51 o 
   4  -4   3     1958.85     1861.88    115.27 o 
   5  -4   3       19.19       22.41     12.11 o 
   6  -4   3      665.64      618.68     41.64 o 
   7  -4   3      422.58      417.02     27.32 o 
   8  -4   3     1732.49     1727.77     66.68 o 
   9  -4   3     2295.42     2347.55     72.84 o 
  10  -4   3      195.08      147.71     25.87 o 
  11  -4   3      310.99      359.03     38.03 o 
  12  -4   3        6.53       -1.26     25.29 o 
 -13  -3   3     1027.70     1046.72     74.78 o 
 -12  -3   3      187.96      228.62     41.74 o 
 -11  -3   3     2825.91     2921.65     89.15 o 
 -10  -3   3     2948.14     3087.51     82.65 o 
  -9  -3   3     4806.07     4877.87    106.57 o 
  -8  -3   3     4337.26     4255.73     86.63 o 
  -7  -3   3      351.08      355.15     22.73 o 
  -6  -3   3     8655.36     8712.48    140.49 o 
  -5  -3   3     8946.14     8781.13    137.96 o 
  -4  -3   3     6962.48     6975.07    105.55 o 
  -3  -3   3    12892.90    13132.71    189.78 o 
  -2  -3   3     2340.24     2367.62     52.82 o 
  -1  -3   3     1236.74     1089.43     27.36 o 
   0  -3   3    11917.41    12264.69    284.89 o 
   1  -3   3    10854.92    11060.62    200.92 o 
   2  -3   3    16267.83    16302.22    443.40 o 
   3  -3   3     2969.80     3050.27     84.76 o 
   4  -3   3     1563.11     1470.83     41.99 o 
   5  -3   3    10495.72    10221.17    253.68 o 
   6  -3   3     4488.04     4410.16    224.48 o 
   7  -3   3     4462.54     4502.57    249.42 o 
   8  -3   3     2023.82     1959.85     97.47 o 
   9  -3   3      889.01      861.23     54.00 o 
  10  -3   3      745.50      707.85     63.45 o 
  11  -3   3      126.49      139.40     26.78 o 
  12  -3   3      186.41      159.37     33.00 o 
 -13  -2   3      494.51      520.63     56.28 o 
 -12  -2   3     2297.24     2264.33    575.36 o 
 -11  -2   3     2343.82     2298.85     72.41 o 
 -10  -2   3     1404.65     1549.45     58.37 o 
  -9  -2   3     2814.09     2659.61     77.72 o 
  -8  -2   3      342.39      316.59     24.56 o 
  -7  -2   3     4153.63     4213.89     85.72 o 
  -6  -2   3     3732.07     3707.49     69.95 o 
  -5  -2   3     3564.16     3570.29     65.38 o 
  -4  -2   3    13385.51    13786.57    197.13 o 
  -3  -2   3     1019.72      939.31     24.73 o 
  -2  -2   3     2841.76     2820.39     67.36 o 
  -1  -2   3    17139.81    16972.97    413.56 o 
   0  -2   3    20010.92    19805.47    541.27 o 
   1  -2   3    14280.27    14413.58    351.83 o 
   2  -2   3     4017.73     3988.85     66.68 o 
   3  -2   3     1083.52     1043.71     23.77 o 
   4  -2   3     8873.18     8873.00    199.43 o 
   5  -2   3    11878.81    11873.64    321.80 o 
   6  -2   3     5125.27     5000.11    180.03 o 
   7  -2   3     3475.26     3362.50    100.72 o 
   8  -2   3      352.12      357.95     25.16 o 
   9  -2   3      479.51      463.02     51.27 o 
  10  -2   3      968.99     1023.62     45.96 o 
  11  -2   3     1597.33     1717.81     61.97 o 
  12  -2   3      688.96      646.21     65.64 o 
  13  -2   3       91.03       27.60     26.49 o 
 -13  -1   3      842.45      847.96    135.23 o 
 -12  -1   3     1342.11     1471.29     78.63 o 
 -11  -1   3     1340.51     1427.23     92.82 o 
 -10  -1   3      241.51      256.61     29.41 o 
  -9  -1   3       17.06       13.85     16.72 o 
  -8  -1   3     2247.51     2291.11     58.70 o 
  -7  -1   3     5367.80     5374.95    175.14 o 
  -6  -1   3     4350.46     4397.83     77.39 o 
  -5  -1   3     3128.35     3213.63     58.28 o 
  -4  -1   3      572.79      532.29     18.45 o 
  -3  -1   3    15909.50    16093.86    290.88 o 
  -2  -1   3    24449.76    25117.14    515.95 o 
  -1  -1   3    10302.73    10099.29    217.15 o 
   0  -1   3     1835.07     1799.29     57.57 o 
   1  -1   3      197.87      212.08     27.12 o 
   2  -1   3     3857.03     3816.93     82.92 o 
   3  -1   3     5308.98     5226.71     90.18 o 
   4  -1   3     5955.07     5860.73    107.88 o 
   5  -1   3     5882.74     6030.21    100.93 o 
   6  -1   3     2956.43     2927.70     80.31 o 
   7  -1   3       77.10       68.96     12.80 o 
   8  -1   3      321.12      341.83     22.27 o 
   9  -1   3     2664.49     2621.64     70.51 o 
  10  -1   3     2190.33     2135.90    118.79 o 
  11  -1   3       46.96       40.23     20.57 o 
  12  -1   3       13.97       -6.31     22.70 o 
  13  -1   3      386.51      334.09     41.14 o 
 -13   0   3      389.40      396.88     57.40 o 
 -12   0   3     1275.07     1364.60     74.52 o 
 -11   0   3      195.16      161.99     30.99 o 
 -10   0   3      230.41      244.77     28.33 o 
  -9   0   3     2820.07     2776.43    156.01 o 
  -8   0   3     5433.22     5267.30    251.02 o 
  -7   0   3     4843.63     4971.58    135.18 o 
  -6   0   3      604.64      619.77     27.91 o 
  -5   0   3    11160.13    11678.55    220.93 o 
  -4   0   3    10025.66     9831.08    216.26 o 
  -3   0   3    11137.18    11012.88    236.05 o 
  -2   0   3    12283.82    12686.60    290.07 o 
  -1   0   3      677.37      652.03     13.88 o 
   0   0   3     2434.95     2577.65    116.12 o 
   1   0   3    12592.56    13081.39    683.17 o 
   2   0   3     4027.73     3921.66     88.73 o 
   3   0   3     7253.64     7272.87    100.67 o 
   4   0   3    17632.45    18303.39    256.61 o 
   5   0   3      164.31      134.72     12.41 o 
   6   0   3     6393.34     6508.36    108.45 o 
   7   0   3     5848.81     5936.09    129.01 o 
   8   0   3     2813.06     2778.45    117.06 o 
   9   0   3     1685.56     1711.92     72.54 o 
  10   0   3      524.76      499.58     32.47 o 
  11   0   3     1143.35     1226.20     69.11 o 
  12   0   3      424.58      419.87     37.89 o 
  13   0   3      152.41      148.76     31.34 o 
 -13   1   3       37.09       49.00     33.08 o 
 -12   1   3      366.68      317.40     43.37 o 
 -11   1   3     1795.98     1729.86    295.59 o 
 -10   1   3      971.79     1027.16     99.61 o 
  -9   1   3      683.61      649.74     58.92 o 
  -8   1   3       21.02       22.24     13.13 o 
  -7   1   3      265.86      291.36     18.37 o 
  -6   1   3     6107.96     6388.89    104.13 o 
  -5   1   3      595.88      520.99     21.15 o 
  -4   1   3     2178.79     2197.48     40.97 o 
  -3   1   3     8427.80     8978.26    233.56 o 
  -2   1   3     8048.96     8083.67    136.79 o 
  -1   1   3     3825.08     3902.58     56.34 o 
   0   1   3    16540.80    17476.13   1707.75 o 
   1   1   3     8405.00     8749.63    592.12 o 
   2   1   3     7729.94     7705.50    182.85 o 
   3   1   3     3514.27     3530.81     48.87 o 
   4   1   3     4633.66     4582.71     73.69 o 
   5   1   3    19258.66    19289.29    322.37 o 
   6   1   3     8983.50     9068.91    154.99 o 
   7   1   3     1678.96     1692.75     70.22 o 
   8   1   3     2479.20     2519.87     75.37 o 
   9   1   3       28.33        3.55     13.01 o 
  10   1   3     1386.11     1466.86     46.72 o 
  11   1   3     1217.51     1234.60     48.21 o 
  12   1   3      281.61      301.04     33.82 o 
  13   1   3      889.16      817.20     50.52 o 
 -13   2   3      573.54      565.46     78.49 o 
 -12   2   3     2257.72     2172.12    440.88 o 
 -11   2   3      948.51      978.97    213.72 o 
 -10   2   3       38.34       27.27     19.40 o 
  -9   2   3       24.05       27.25     15.39 o 
  -8   2   3      670.48      693.32     31.51 o 
  -7   2   3     4154.68     4079.72     92.07 o 
  -6   2   3     9693.15     9513.57    234.66 o 
  -5   2   3     1658.60     1726.39     35.09 o 
  -4   2   3     1684.90     1811.74     34.54 o 
  -3   2   3     1034.89     1083.41     35.17 o 
  -2   2   3    16081.79    15425.80    255.59 o 
  -1   2   3    40200.98    38558.31    942.69 o 
   0   2   3    19317.17    19519.66    403.44 o 
   1   2   3    14328.72    15026.07    217.16 o 
   2   2   3      503.12      538.27     12.25 o 
   3   2   3    28473.17    29138.14    445.52 o 
   4   2   3    15846.81    15859.68    335.36 o 
   5   2   3     4977.20     4908.32     80.13 o 
   6   2   3     1431.66     1579.80     34.75 o 
   7   2   3     1400.02     1448.93     37.28 o 
   8   2   3       32.81       35.57     12.26 o 
   9   2   3     4217.47     4096.76    126.08 o 
  10   2   3     1343.10     1350.61     43.77 o 
  11   2   3     1132.18     1165.12     44.08 o 
  12   2   3      202.92      201.30     34.66 o 
  13   2   3       32.02       34.35     29.53 o 
  14   2   3     1549.70     1643.24     81.13 o 
 -13   3   3     1225.38     1114.97    147.46 o 
 -12   3   3      990.21      935.27    209.38 o 
 -11   3   3      227.26      197.52     42.56 o 
 -10   3   3        8.19        2.39     22.61 o 
  -9   3   3       39.37       30.00     15.25 o 
  -8   3   3     7757.01     7859.19    210.19 o 
  -7   3   3     8829.29     8690.66    275.76 o 
  -6   3   3     2229.21     2253.65     64.73 o 
  -5   3   3      302.97      321.23     17.63 o 
  -4   3   3     6862.52     7035.04     98.58 o 
  -3   3   3    13456.54    13138.84    269.08 o 
  -2   3   3    42799.34    40238.61    813.06 o 
  -1   3   3    12243.12    11781.52    196.34 o 
   0   3   3     2083.36     2026.56     45.82 o 
   1   3   3    23894.92    25289.38    346.42 o 
   2   3   3     8852.81     8873.49    138.26 o 
   3   3   3    25825.11    26037.58    387.84 o 
   4   3   3    16223.47    16709.44    369.97 o 
   5   3   3     5455.31     5879.26    104.43 o 
   6   3   3      183.71      215.04     15.42 o 
   7   3   3     2002.46     2137.23     51.96 o 
   8   3   3    11407.83    11482.39    323.36 o 
   9   3   3     7934.82     7785.10    164.94 o 
  10   3   3      370.73      393.40     29.23 o 
  11   3   3       81.66       69.63     23.60 o 
  12   3   3     1234.48     1198.99     57.14 o 
  13   3   3     2179.57     2194.27     88.42 o 
  14   3   3     1160.23     1168.07     78.45 o 
 -12   4   3       15.33        0.16     28.94 o 
 -11   4   3       25.65       18.67     27.78 o 
 -10   4   3      380.13      339.93     48.47 o 
  -9   4   3      644.09      651.16     38.95 o 
  -8   4   3     4293.89     4134.91     84.31 o 
  -7   4   3       11.87       15.23     11.54 o 
  -6   4   3     1014.64      964.50     27.48 o 
  -5   4   3     3492.65     3514.85     58.21 o 
  -4   4   3     6124.71     5805.37     88.87 o 
  -3   4   3    11581.66    11371.03    167.53 o 
  -2   4   3    12231.92    11901.11    261.46 o 
  -1   4   3     1562.30     1539.62     34.60 o 
   0   4   3      164.69      184.84     14.82 o 
   1   4   3     8129.22     8382.21    193.74 o 
   2   4   3    22360.12    22880.65    319.44 o 
   3   4   3    12057.88    12139.78    208.98 o 
   4   4   3     5375.76     5569.86     91.57 o 
   5   4   3     3583.81     4017.18     71.79 o 
   6   4   3     5496.43     5743.84    103.01 o 
   7   4   3    13380.46    13488.33    224.53 o 
   8   4   3     6968.93     7040.14    140.32 o 
   9   4   3      818.05      830.78     36.69 o 
  10   4   3      646.96      640.25     35.38 o 
  11   4   3     1356.36     1272.34     59.46 o 
  12   4   3     2122.90     2084.25     74.32 o 
  13   4   3     1543.61     1618.51     85.92 o 
  14   4   3      944.36      970.13     85.34 o 
 -12   5   3      141.39       98.31     36.94 o 
 -11   5   3      989.59     1054.21     62.25 o 
 -10   5   3      823.59      839.10     52.70 o 
  -9   5   3      613.12      488.79     80.19 o 
  -8   5   3      485.19      433.25     27.89 o 
  -7   5   3      860.81      861.33     58.84 o 
  -6   5   3     4997.82     4891.33    177.03 o 
  -5   5   3     4584.03     4438.18    100.22 o 
  -4   5   3     2243.06     2231.69     46.87 o 
  -3   5   3      765.94      761.29     24.19 o 
  -2   5   3       68.75       62.07      9.80 o 
  -1   5   3      886.93      812.02     23.34 o 
   0   5   3    15959.41    15458.38    316.05 o 
   1   5   3     8990.09     9006.71    136.38 o 
   2   5   3      502.96      501.89     18.98 o 
   3   5   3      671.57      720.21     20.54 o 
   4   5   3     8914.05     9415.83    145.84 o 
   5   5   3     9219.11     9430.22    140.46 o 
   6   5   3     5155.65     5442.56     89.65 o 
   7   5   3      794.39      881.27     47.49 o 
   8   5   3      123.18      121.24     18.53 o 
   9   5   3      165.13      190.96     22.93 o 
  10   5   3     1869.05     1931.49     79.89 o 
  11   5   3     1531.62     1405.07     68.73 o 
  12   5   3     1473.18     1394.58     68.49 o 
  13   5   3     1064.60     1168.87     67.98 o 
 -12   6   3      335.78      295.05     94.27 o 
 -11   6   3      281.44      214.54     38.41 o 
 -10   6   3       17.41       25.92     24.36 o 
  -9   6   3       28.96       12.40     20.81 o 
  -8   6   3       95.32      100.57     22.82 o 
  -7   6   3      568.82      583.79     39.28 o 
  -6   6   3     4529.61     4488.08    182.65 o 
  -5   6   3     1300.65     1284.15     46.42 o 
  -4   6   3       25.60       39.32     11.23 o 
  -3   6   3      182.43      190.98     14.97 o 
  -2   6   3     7666.55     7503.70    216.90 o 
  -1   6   3    12945.32    12775.35    302.46 o 
   0   6   3     7533.08     7609.22    178.46 o 
   1   6   3     1396.61     1303.14     33.00 o 
   2   6   3     4920.61     5110.68     82.74 o 
   3   6   3     8489.82     8794.33    130.64 o 
   4   6   3    18659.72    19089.20    247.58 o 
   5   6   3     4725.25     4717.90     76.39 o 
   6   6   3      839.00      932.68     37.98 o 
   7   6   3     1170.52     1255.49     57.50 o 
   8   6   3      266.26      322.06     25.85 o 
   9   6   3     6402.35     6576.63    142.81 o 
  10   6   3     4389.79     4377.16    119.17 o 
  11   6   3      424.06      402.20     40.57 o 
  12   6   3      105.32       99.45     32.66 o 
  13   6   3      220.38      213.51     44.61 o 
 -11   7   3        0.38      -17.32     25.98 o 
 -10   7   3       91.80       69.45     32.48 o 
  -9   7   3       24.33       59.34     25.09 o 
  -8   7   3       79.87       70.82     21.16 o 
  -7   7   3     1847.41     1911.70    136.17 o 
  -6   7   3        8.55       23.89     14.44 o 
  -5   7   3     1780.08     1699.72     77.01 o 
  -4   7   3     4757.78     4793.40    138.83 o 
  -3   7   3     1349.23     1366.69     44.94 o 
  -2   7   3     4894.56     4895.63    182.50 o 
  -1   7   3     1101.93     1125.68     44.89 o 
   0   7   3     4976.79     5053.68    133.74 o 
   1   7   3     3620.57     3616.78     76.87 o 
   2   7   3     2837.96     2914.40     56.84 o 
   3   7   3    12802.02    13524.99    207.10 o 
   4   7   3     8877.96     8907.62    136.20 o 
   5   7   3       54.51       52.09     11.93 o 
   6   7   3      897.87      935.92     31.80 o 
   7   7   3     1752.76     1864.01     53.99 o 
   8   7   3     5988.92     6115.79    130.46 o 
   9   7   3     4532.75     4612.05    194.76 o 
  10   7   3       16.44       -2.62     21.91 o 
  11   7   3     1282.05     1329.89     65.75 o 
  12   7   3     1417.57     1288.20     95.32 o 
  13   7   3     1111.51     1083.80     77.51 o 
 -10   8   3      361.68      425.87     79.30 o 
  -9   8   3      415.52      336.37     51.15 o 
  -8   8   3      502.53      513.86     87.21 o 
  -7   8   3      641.59      666.29     40.91 o 
  -6   8   3     5735.05     5731.66    262.37 o 
  -5   8   3     4036.28     4039.13    216.80 o 
  -4   8   3     2156.33     2167.04    104.14 o 
  -3   8   3      785.04      781.18     41.14 o 
  -2   8   3       80.96      102.39     16.59 o 
  -1   8   3     3513.24     3481.30    104.04 o 
   0   8   3     8194.79     8322.14    298.51 o 
   1   8   3     2890.09     2903.78     66.06 o 
   2   8   3     7189.46     7196.57    119.78 o 
   3   8   3     4569.57     4637.67     84.98 o 
   4   8   3      206.47      231.47     20.04 o 
   5   8   3     6913.28     7061.33    124.86 o 
   6   8   3     3555.74     3448.22     81.97 o 
   7   8   3     2990.63     3224.71     95.79 o 
   8   8   3     1327.11     1301.48     59.96 o 
   9   8   3      928.71     1097.94     58.74 o 
  10   8   3     3334.13     3272.62    140.09 o 
  11   8   3     2593.46     2716.13    199.30 o 
  12   8   3     1517.48     1403.15    109.10 o 
  13   8   3     1302.26     1309.76     85.03 o 
 -10   9   3       62.95       44.40     47.50 o 
  -9   9   3      176.25      213.01     41.67 o 
  -8   9   3      159.33      105.47     28.78 o 
  -7   9   3     1277.50     1338.91    169.13 o 
  -6   9   3     1460.05     1501.53     77.75 o 
  -5   9   3     1747.28     1754.60    163.53 o 
  -4   9   3     1739.81     1684.76    131.56 o 
  -3   9   3     1288.46     1340.41     77.16 o 
  -2   9   3     1376.25     1272.93     77.33 o 
  -1   9   3     5794.53     5584.82    311.28 o 
   0   9   3     6613.76     6607.01    328.89 o 
   1   9   3     6160.86     6045.96    224.92 o 
   2   9   3      526.93      521.13     32.47 o 
   3   9   3     2089.50     2118.47     54.22 o 
   4   9   3     9838.69     9693.52    162.46 o 
   5   9   3     7302.79     7281.81    145.32 o 
   6   9   3     2761.17     2760.22     78.74 o 
   7   9   3      370.83      325.44     35.31 o 
   8   9   3     1451.28     1517.10     66.85 o 
   9   9   3     4422.82     4295.89    140.22 o 
  10   9   3     3359.37     3318.73    148.57 o 
  11   9   3     3092.99     3259.84    125.60 o 
  12   9   3     1259.50     1192.34     81.73 o 
  -9  10   3        3.49       14.78     29.80 o 
  -8  10   3      115.78      133.92     36.87 o 
  -7  10   3      252.98      237.06     50.14 o 
  -6  10   3     1015.00     1096.88    118.73 o 
  -5  10   3      769.60      757.44     67.80 o 
  -4  10   3       20.19       37.65     22.96 o 
  -3  10   3      241.93      199.44     30.84 o 
  -2  10   3     1767.36     1790.59    134.05 o 
  -1  10   3     1344.55     1407.82    121.23 o 
   0  10   3     1045.10     1086.76     93.06 o 
   1  10   3     1439.13     1399.24     55.52 o 
   2  10   3     2000.58     1974.02     85.64 o 
   3  10   3     2476.83     2274.46     67.82 o 
   4  10   3     2991.60     3078.90     99.54 o 
   5  10   3     2948.37     2851.08     88.01 o 
   6  10   3      609.34      527.58     48.30 o 
   7  10   3      345.66      301.55     40.78 o 
   8  10   3     1483.48     1405.02     75.53 o 
   9  10   3     3664.00     3707.61    131.00 o 
  10  10   3     3517.65     3562.12    142.21 o 
  11  10   3     1186.48     1216.65     81.65 o 
  -8  11   3      250.28      228.98    188.90 o 
  -7  11   3      333.52      394.32     58.22 o 
  -6  11   3        9.01       13.72     23.83 o 
  -5  11   3      993.62      981.26    189.52 o 
  -4  11   3      664.47      681.72    114.96 o 
  -3  11   3      112.22      117.78     30.45 o 
  -2  11   3       39.88       47.61     24.72 o 
  -1  11   3      112.01       87.05     26.03 o 
   0  11   3     2291.42     2333.82    112.52 o 
   1  11   3     3492.08     3523.61    275.73 o 
   2  11   3      595.36      628.84     49.59 o 
   3  11   3     1964.98     1903.51    120.90 o 
   4  11   3     1369.40     1515.88    121.19 o 
   5  11   3       58.34       43.36     22.90 o 
   6  11   3     1445.01     1467.78     90.17 o 
   7  11   3     1776.06     1733.93     84.44 o 
   8  11   3      972.34      982.72     68.45 o 
   9  11   3     1627.49     1557.38     85.06 o 
  10  11   3       34.88       70.02     37.69 o 
  11  11   3     1093.24     1157.96     92.98 o 
  -6  12   3      522.12      536.68     54.60 o 
  -5  12   3      666.71      792.60    139.51 o 
  -4  12   3       28.86       22.89     31.74 o 
  -3  12   3        5.43       -9.67     28.16 o 
  -2  12   3      146.51      173.83     33.43 o 
  -1  12   3     1305.87     1319.05     80.40 o 
   0  12   3     3390.53     3496.13    281.70 o 
   1  12   3     1567.61     1656.96     76.87 o 
   2  12   3     1721.93     1857.03    233.56 o 
   3  12   3      359.58      439.88     51.87 o 
   4  12   3      612.49      653.04     76.36 o 
   5  12   3     4014.75     3954.96    190.48 o 
   6  12   3     1307.68     1253.94    115.61 o 
   7  12   3      495.60      477.80     53.75 o 
   8  12   3       13.61       38.14     33.27 o 
   9  12   3      560.44      606.08     63.40 o 
  10  12   3     2630.75     2711.20    122.98 o 
  -5  13   3        8.53       21.64     43.95 o 
  -4  13   3        2.46        7.51     38.64 o 
  -3  13   3       12.25       -7.99     29.97 o 
  -2  13   3      242.38      204.00     45.28 o 
  -1  13   3     2272.12     2428.65    552.88 o 
   0  13   3      590.67      669.03    194.90 o 
   1  13   3       80.83       90.25     36.62 o 
   2  13   3       28.36       23.56     31.82 o 
   3  13   3      659.63      605.30    102.99 o 
   4  13   3     2381.42     2533.45    767.83 o 
   5  13   3      591.15      520.48     98.67 o 
   6  13   3       18.30       -8.99     38.90 o 
   7  13   3        3.93       -7.10     30.52 o 
   8  13   3      504.05      587.10     62.42 o 
  -2  14   3      918.23     1122.27    280.72 o 
  -1  14   3       64.62      113.26     51.38 o 
   0  14   3       99.52       98.09     49.91 o 
   1  14   3      521.49      340.73     95.25 o 
   2  14   3      992.17      937.24    218.75 o 
   3  14   3     1094.30     1177.88    229.87 o 
   4  14   3      560.65      601.09    131.36 o 
   5  14   3      196.81      181.18     60.75 o 
   6  14   3       81.33       99.54     54.54 o 
  -5 -11   4      100.25       49.90    167.52 o 
  -4 -11   4       22.85       17.13     30.77 o 
  -3 -11   4      253.94      220.44     37.25 o 
  -2 -11   4      708.11      728.04    195.56 o 
  -1 -11   4      232.86      237.71     40.72 o 
   0 -11   4      163.85      197.02     34.42 o 
   1 -11   4       29.99       41.70     33.45 o 
   2 -11   4       56.49       58.40     35.07 o 
  -7 -10   4       19.73       31.22     34.33 o 
  -6 -10   4       72.92       61.81     33.12 o 
  -5 -10   4      563.25      505.62     60.49 o 
  -4 -10   4      370.54      395.05     52.96 o 
  -3 -10   4      216.43      203.21     34.23 o 
  -2 -10   4       65.82       83.98     26.74 o 
  -1 -10   4       15.64        5.85     21.71 o 
   0 -10   4      305.33      268.76     33.72 o 
   1 -10   4      271.61      295.66     35.50 o 
   2 -10   4      362.85      359.37     58.09 o 
   3 -10   4      354.99      373.24     86.79 o 
   4 -10   4       38.25       50.14     32.29 o 
   5 -10   4      196.51       75.36    195.01 o 
  -9  -9   4      787.80      641.55    343.18 o 
  -8  -9   4      204.35      172.43     34.28 o 
  -7  -9   4      445.21      426.87     41.84 o 
  -6  -9   4     2321.64     2306.14    187.39 o 
  -5  -9   4     1434.79     1403.38    105.36 o 
  -4  -9   4      773.23      793.19     57.10 o 
  -3  -9   4      475.32      472.89     52.92 o 
  -2  -9   4      456.98      517.42     69.47 o 
  -1  -9   4     4371.33     4456.99    439.89 o 
   0  -9   4     3919.29     3930.73    318.44 o 
   1  -9   4      544.20      616.07     71.84 o 
   2  -9   4      527.63      546.60     63.83 o 
   3  -9   4       40.58       40.05     22.60 o 
   4  -9   4     1481.57     1617.93    119.72 o 
   5  -9   4      366.77      373.16     58.44 o 
   6  -9   4       72.63       81.98     29.83 o 
 -10  -8   4      876.23      791.59     72.79 o 
  -9  -8   4      534.99      508.84     46.46 o 
  -8  -8   4      784.54      712.23     49.73 o 
  -7  -8   4     3902.89     3821.18    120.71 o 
  -6  -8   4     2562.02     2447.60    105.91 o 
  -5  -8   4      904.27      948.66     57.76 o 
  -4  -8   4      681.75      656.18     48.97 o 
  -3  -8   4      936.81      921.90     62.25 o 
  -2  -8   4     6378.17     6540.18    489.83 o 
  -1  -8   4     4321.59     4047.69    331.04 o 
   0  -8   4      675.39      689.85     69.71 o 
   1  -8   4     1193.21     1148.60    110.80 o 
   2  -8   4      225.02      196.30     27.13 o 
   3  -8   4      766.06      827.62     99.06 o 
   4  -8   4     1050.61     1187.88     88.12 o 
   5  -8   4      370.86      385.78     31.03 o 
   6  -8   4      253.07      237.46     26.25 o 
   7  -8   4      411.89      472.80     63.57 o 
   8  -8   4      428.04      532.79     61.73 o 
 -11  -7   4       26.19       38.19    201.63 o 
 -10  -7   4       56.26       49.40     28.30 o 
  -9  -7   4     2096.92     2001.25    106.95 o 
  -8  -7   4     4690.17     4250.14    257.62 o 
  -7  -7   4     2246.57     2099.26     83.97 o 
  -6  -7   4       64.76       68.80     20.38 o 
  -5  -7   4      171.53      177.68     23.76 o 
  -4  -7   4      385.29      381.72     33.93 o 
  -3  -7   4     4199.21     3931.95    245.34 o 
  -2  -7   4      939.79      964.21     49.77 o 
  -1  -7   4      482.82      435.64     39.17 o 
   0  -7   4      584.69      540.69     69.90 o 
   1  -7   4      528.70      481.20     32.46 o 
   2  -7   4     1405.98     1347.48    138.36 o 
   3  -7   4     1085.46     1058.90     98.05 o 
   4  -7   4      146.57      138.61     24.46 o 
   5  -7   4      254.94      245.01     25.24 o 
   6  -7   4        6.06       18.12     16.01 o 
   7  -7   4      581.23      607.40     62.28 o 
   8  -7   4     1541.17     1751.82    134.09 o 
   9  -7   4       52.47       83.47     29.19 o 
 -11  -6   4      635.51      602.17     50.84 o 
 -10  -6   4     2350.95     2234.59    215.22 o 
  -9  -6   4     3423.43     3079.33    266.70 o 
  -8  -6   4     2225.50     2083.63     91.25 o 
  -7  -6   4      168.06      161.38     23.86 o 
  -6  -6   4       81.09       90.49     20.29 o 
  -5  -6   4     2022.56     1942.95     57.81 o 
  -4  -6   4     1986.61     1956.71     94.07 o 
  -3  -6   4     2200.52     2233.69    125.76 o 
  -2  -6   4      679.91      611.76     33.90 o 
  -1  -6   4       96.75      114.97     19.32 o 
   0  -6   4     2556.32     2517.76    195.36 o 
   1  -6   4     4911.27     4599.82    331.62 o 
   2  -6   4     1332.45     1314.40     97.00 o 
   3  -6   4      143.59      127.22     21.65 o 
   4  -6   4     1745.96     1691.71     90.10 o 
   5  -6   4      785.61      832.00     68.54 o 
   6  -6   4     1831.99     1889.72     71.96 o 
   7  -6   4      501.28      517.79     47.43 o 
   8  -6   4       13.29       11.72     18.86 o 
   9  -6   4        8.50       16.33     21.19 o 
  10  -6   4        3.93      -13.58     20.67 o 
 -12  -5   4      917.23      855.42     80.25 o 
 -11  -5   4     1062.95      987.64     78.63 o 
 -10  -5   4      735.64      683.65     68.16 o 
  -9  -5   4      424.17      387.80     37.24 o 
  -8  -5   4      194.01      201.40     26.22 o 
  -7  -5   4      188.73      208.91     23.00 o 
  -6  -5   4     1052.90     1036.63     38.48 o 
  -5  -5   4     4159.42     4120.15    128.24 o 
  -4  -5   4      311.35      323.69     28.57 o 
  -3  -5   4      226.22      236.93     19.47 o 
  -2  -5   4     2141.63     2148.92     87.97 o 
  -1  -5   4     9369.00     8830.01    358.45 o 
   0  -5   4     4555.63     4387.22    232.22 o 
   1  -5   4     2164.16     2096.53    165.36 o 
   2  -5   4       17.22       19.63     12.81 o 
   3  -5   4      656.40      619.15     57.64 o 
   4  -5   4     4045.32     4048.01    236.79 o 
   5  -5   4     1138.42     1232.01     46.84 o 
   6  -5   4     1010.34      989.29     83.07 o 
   7  -5   4      539.13      475.37     36.02 o 
   8  -5   4      555.43      550.66     42.70 o 
   9  -5   4      139.65      160.04     26.03 o 
  10  -5   4      950.69     1048.98     59.58 o 
  11  -5   4      129.64      107.14     28.21 o 
 -12  -4   4     1695.10     1806.56     80.20 o 
 -11  -4   4      149.87      144.38     30.38 o 
 -10  -4   4       92.16       80.70     24.86 o 
  -9  -4   4      373.32      396.00     33.68 o 
  -8  -4   4     1719.01     1702.59     49.89 o 
  -7  -4   4     6088.38     5926.34    106.96 o 
  -6  -4   4     4169.81     4161.92     80.13 o 
  -5  -4   4     1046.79     1039.58     34.70 o 
  -4  -4   4     4476.48     4358.13     83.11 o 
  -3  -4   4     5911.19     5766.24    107.77 o 
  -2  -4   4    14007.44    13758.21    295.21 o 
  -1  -4   4     3921.91     3817.54     77.28 o 
   0  -4   4       37.10       47.96      8.59 o 
   1  -4   4      635.48      570.38     19.73 o 
   2  -4   4      103.13      108.75     12.83 o 
   3  -4   4     5187.14     4889.81    422.23 o 
   4  -4   4     1991.39     1986.21     82.04 o 
   5  -4   4      433.48      439.13     37.84 o 
   6  -4   4       97.69       94.62     16.78 o 
   7  -4   4      165.59      155.20     20.38 o 
   8  -4   4     1347.13     1328.44     48.68 o 
   9  -4   4     2328.93     2416.42    100.77 o 
  10  -4   4       28.50       39.92     21.37 o 
  11  -4   4      124.00       91.52     25.65 o 
 -12  -3   4      253.63      189.67     41.73 o 
 -11  -3   4      209.86      234.18     30.98 o 
 -10  -3   4     2302.54     2279.22     69.71 o 
  -9  -3   4     4626.12     4618.34    103.63 o 
  -8  -3   4    11823.13    11481.66    187.66 o 
  -7  -3   4     2514.48     2321.92     55.17 o 
  -6  -3   4     1453.51     1499.75     42.65 o 
  -5  -3   4     6170.71     6138.97    102.60 o 
  -4  -3   4     5353.85     5168.15     85.96 o 
  -3  -3   4    21159.30    21299.31    285.90 o 
  -2  -3   4     8114.85     7902.19    184.69 o 
  -1  -3   4     1049.23     1037.68     23.80 o 
   0  -3   4      342.97      290.05     11.13 o 
   1  -3   4     2023.12     1954.89     50.08 o 
   2  -3   4     6989.27     6827.80    140.05 o 
   3  -3   4    16114.91    15824.32    442.10 o 
   4  -3   4       21.78       27.27     10.25 o 
   5  -3   4     3513.25     3442.23    122.51 o 
   6  -3   4     2723.63     2627.54    118.52 o 
   7  -3   4     3944.73     4182.26    149.29 o 
   8  -3   4     2930.50     3017.12     91.42 o 
   9  -3   4       71.57       67.72     19.95 o 
  10  -3   4      817.31      803.61     56.72 o 
  11  -3   4      210.66      179.52     32.61 o 
  12  -3   4      326.23      336.55     39.55 o 
 -13  -2   4        2.11      -26.64     31.46 o 
 -12  -2   4      914.47      888.84     58.14 o 
 -11  -2   4     2005.53     2015.64     67.89 o 
 -10  -2   4     2537.02     2535.48     77.97 o 
  -9  -2   4     2246.17     2438.19     72.39 o 
  -8  -2   4     1895.42     1859.42     60.34 o 
  -7  -2   4      388.96      418.79     25.00 o 
  -6  -2   4      923.99      937.49     32.38 o 
  -5  -2   4     1539.34     1504.54     39.21 o 
  -4  -2   4    15580.11    15562.00    233.24 o 
  -3  -2   4    14793.76    14775.03    204.98 o 
  -2  -2   4     3161.83     3127.75     61.83 o 
  -1  -2   4     2036.83     2059.78     43.41 o 
   0  -2   4     1163.32     1023.55     24.57 o 
   1  -2   4    15742.50    15803.10    264.57 o 
   2  -2   4    11739.46    11557.38    198.45 o 
   3  -2   4      544.22      555.26     21.76 o 
   4  -2   4     7913.35     7797.70    193.55 o 
   5  -2   4     5750.44     5635.67    177.04 o 
   6  -2   4     3670.60     3677.73     78.23 o 
   7  -2   4     5292.16     5213.74    146.20 o 
   8  -2   4      864.54      843.41     35.79 o 
   9  -2   4       20.68       20.72     16.47 o 
  10  -2   4      407.52      365.48     37.61 o 
  11  -2   4      662.60      671.79     41.22 o 
  12  -2   4     1515.09     1758.65    106.93 o 
 -13  -1   4     1011.97     1131.43    134.87 o 
 -12  -1   4     1082.42     1087.42     62.40 o 
 -11  -1   4     1667.13     1703.85     66.23 o 
 -10  -1   4     1319.70     1335.85     80.00 o 
  -9  -1   4      430.60      401.46     31.57 o 
  -8  -1   4      156.33      167.57     20.25 o 
  -7  -1   4     2356.19     2288.87     89.22 o 
  -6  -1   4     4684.49     4795.96     93.33 o 
  -5  -1   4     4357.33     4417.39     80.15 o 
  -4  -1   4      437.72      400.91     17.55 o 
  -3  -1   4      880.47      889.34     28.45 o 
  -2  -1   4     4710.88     4565.00     65.94 o 
  -1  -1   4    12041.48    12214.01    267.73 o 
   0  -1   4      209.96      217.72     12.63 o 
   1  -1   4      751.38      688.55     41.60 o 
   2  -1   4     3735.26     3786.35    105.44 o 
   3  -1   4     5143.12     5054.68     97.50 o 
   4  -1   4     2732.36     2698.56     52.22 o 
   5  -1   4     4921.22     5135.60     81.49 o 
   6  -1   4     2457.42     2398.55     63.45 o 
   7  -1   4     1173.86     1216.64     41.82 o 
   8  -1   4       33.81       25.47     14.47 o 
   9  -1   4      274.31      277.09     26.31 o 
  10  -1   4     1246.23     1289.98     49.54 o 
  11  -1   4      731.20      822.81     66.57 o 
  12  -1   4      182.40      184.16     27.96 o 
  13  -1   4       47.10       51.17     27.86 o 
 -13   0   4      586.54      540.87    100.79 o 
 -12   0   4     1038.80      953.34    116.19 o 
 -11   0   4      717.90      802.89     47.27 o 
 -10   0   4      244.48      226.20     28.51 o 
  -9   0   4      596.05      555.58     42.85 o 
  -8   0   4     3352.08     3317.64    142.36 o 
  -7   0   4     3753.91     3786.85    126.21 o 
  -6   0   4      838.78      890.71     29.95 o 
  -5   0   4     2885.90     3030.60     69.48 o 
  -4   0   4     5573.59     5346.94     83.83 o 
  -3   0   4    13106.83    12760.75    168.25 o 
  -2   0   4    17440.99    17865.58    398.36 o 
  -1   0   4     1873.03     1838.80     41.66 o 
   0   0   4       65.09       50.05     17.57 o 
   1   0   4     3401.80     3461.81     89.30 o 
   2   0   4     5546.38     5475.67    201.96 o 
   3   0   4    13990.97    14037.07    192.57 o 
   4   0   4    11190.16    11491.67    152.68 o 
   5   0   4      820.11      856.48     23.86 o 
   6   0   4      532.12      518.87     20.72 o 
   7   0   4     2522.95     2478.20     98.29 o 
   8   0   4     2239.86     2197.03    109.22 o 
   9   0   4     1394.28     1458.45     55.33 o 
  10   0   4       21.15       23.56     17.05 o 
  11   0   4     1574.92     1485.95     52.92 o 
  12   0   4      758.91      796.55     49.93 o 
  13   0   4      139.15      131.37     31.34 o 
 -13   1   4      101.10      120.00     39.90 o 
 -12   1   4      109.15       43.49     32.92 o 
 -11   1   4      407.48      413.41     47.89 o 
 -10   1   4      802.68      890.16     59.98 o 
  -9   1   4     1107.16     1118.83     46.42 o 
  -8   1   4      742.47      770.99     34.54 o 
  -7   1   4       12.16       17.06     11.54 o 
  -6   1   4     3534.40     3506.98     62.18 o 
  -5   1   4    14743.63    14532.47    224.24 o 
  -4   1   4     3782.50     3716.20     62.23 o 
  -3   1   4    11551.30    12084.96    265.31 o 
  -2   1   4     6939.70     7091.64    161.29 o 
  -1   1   4      399.12      428.68     11.23 o 
   0   1   4     1952.62     2142.98    291.66 o 
   1   1   4     5174.17     5418.71    318.44 o 
   2   1   4    16048.29    16251.00    521.79 o 
   3   1   4    17448.86    17731.78    263.15 o 
   4   1   4      376.72      426.12     11.11 o 
   5   1   4     4533.09     4400.86     72.79 o 
   6   1   4     5687.52     5524.98    110.91 o 
   7   1   4     5068.01     5092.63    125.77 o 
   8   1   4     1297.12     1309.29     37.50 o 
   9   1   4       73.21       68.65     16.55 o 
  10   1   4     3178.45     3173.87     77.05 o 
  11   1   4     1865.31     1835.47     59.09 o 
  12   1   4      905.47      827.20     43.80 o 
  13   1   4      936.81      944.72     54.06 o 
 -13   2   4      138.45      169.04     41.68 o 
 -12   2   4     2207.47     2356.11    469.91 o 
 -11   2   4     3091.58     3039.70    587.13 o 
 -10   2   4      911.65      874.97    147.83 o 
  -9   2   4       42.58       48.86     19.35 o 
  -8   2   4        5.68       14.37     12.94 o 
  -7   2   4     7411.66     7361.29    162.63 o 
  -6   2   4    11888.70    11788.64    210.29 o 
  -5   2   4     7513.60     7712.05    116.66 o 
  -4   2   4     3050.71     3024.13    101.78 o 
  -3   2   4     1703.26     1655.90     33.07 o 
  -2   2   4      100.17      117.54     15.47 o 
  -1   2   4    15721.37    15765.57    300.63 o 
   0   2   4    12325.73    12470.30    214.39 o 
   1   2   4     4176.35     4199.53    109.73 o 
   2   2   4      304.31      273.70     13.98 o 
   3   2   4     2043.93     2115.55     33.08 o 
   4   2   4    20448.12    20607.63    349.73 o 
   5   2   4     5771.89     5537.56     82.45 o 
   6   2   4     2859.39     2981.08     59.56 o 
   7   2   4      236.24      274.81     17.35 o 
   8   2   4      164.22      172.87     18.96 o 
   9   2   4     3805.84     3802.22     83.16 o 
  10   2   4     4414.73     4260.18     94.57 o 
  11   2   4     1650.17     1594.17     54.44 o 
  12   2   4     2116.00     2139.66    102.61 o 
  13   2   4      651.78      691.90     54.06 o 
 -13   3   4     1100.08      333.66    169.25 o 
 -12   3   4     1940.52     2128.79    471.23 o 
 -11   3   4      558.42      501.89     87.80 o 
 -10   3   4      339.26      388.04     62.97 o 
  -9   3   4      262.05      242.07     24.94 o 
  -8   3   4      123.68      154.32     20.55 o 
  -7   3   4    13941.69    13683.30    399.20 o 
  -6   3   4     6933.58     6837.96    142.59 o 
  -5   3   4     5213.31     5239.73     82.09 o 
  -4   3   4     1662.53     1644.46     40.86 o 
  -3   3   4     4264.13     4079.61     74.28 o 
  -2   3   4    29203.44    27644.98    532.39 o 
  -1   3   4    12253.16    11469.00    330.60 o 
   0   3   4      746.58      687.27     25.56 o 
   1   3   4      229.26      207.03     13.18 o 
   2   3   4     9259.19     9783.64    140.10 o 
   3   3   4    25564.14    26598.41    420.21 o 
   4   3   4    21562.15    22049.69    393.89 o 
   5   3   4     5717.22     6016.66    143.99 o 
   6   3   4     1103.42     1053.96     28.85 o 
   7   3   4       56.14       48.37     11.58 o 
   8   3   4     6098.75     6052.90    106.04 o 
   9   3   4    10572.32    10436.10    196.36 o 
  10   3   4     3827.36     3639.68     93.18 o 
  11   3   4      354.27      361.45     33.37 o 
  12   3   4        1.00       -2.83     24.81 o 
  13   3   4      427.79      408.54     45.64 o 
  14   3   4      791.70      766.81    131.87 o 
 -12   4   4      338.16      277.38     56.91 o 
 -11   4   4      236.57      195.11     37.79 o 
 -10   4   4      137.54      125.37     28.18 o 
  -9   4   4       59.64       62.60     18.99 o 
  -8   4   4     3481.37     3386.28    212.01 o 
  -7   4   4     2429.27     2528.96     57.76 o 
  -6   4   4      380.20      347.21     18.83 o 
  -5   4   4      472.11      503.99     20.08 o 
  -4   4   4     2751.44     2784.30     49.98 o 
  -3   4   4     5744.09     5499.81    125.57 o 
  -2   4   4     5081.85     4861.13     91.72 o 
  -1   4   4     1065.49     1119.35     30.34 o 
   0   4   4       21.02       17.94      8.07 o 
   1   4   4     2256.36     2347.82     58.63 o 
   2   4   4    18927.81    20020.10    301.75 o 
   3   4   4    22342.88    23112.28    347.70 o 
   4   4   4     9924.11    10172.35    168.20 o 
   5   4   4     2266.49     2218.18     64.01 o 
   6   4   4       84.06       82.66     12.94 o 
   7   4   4     3044.88     3176.09     78.54 o 
   8   4   4     9613.08     9538.00    164.09 o 
   9   4   4     2603.03     2630.80     69.00 o 
  10   4   4      202.23      176.83     23.11 o 
  11   4   4      662.53      627.73     40.33 o 
  12   4   4      805.42      768.85     52.67 o 
  13   4   4     1297.55     1143.58     65.85 o 
  14   4   4      516.80      639.01    128.31 o 
 -12   5   4       20.33       10.92     30.49 o 
 -11   5   4      130.97      143.90     32.28 o 
 -10   5   4      995.01      954.60    114.64 o 
  -9   5   4      296.23      268.34     38.37 o 
  -8   5   4       71.55       84.19     21.13 o 
  -7   5   4     1883.39     1836.23    101.80 o 
  -6   5   4     1267.93     1264.60     38.38 o 
  -5   5   4     4009.97     3962.48    132.26 o 
  -4   5   4     2031.91     1989.69     77.98 o 
  -3   5   4     1296.20     1296.32     41.02 o 
  -2   5   4      512.76      589.84     23.26 o 
  -1   5   4     3835.61     3691.47     75.04 o 
   0   5   4     1706.85     1571.06     56.48 o 
   1   5   4    14174.16    14354.04    305.09 o 
   2   5   4     9274.70     9647.83    146.91 o 
   3   5   4     2515.92     2654.76     51.49 o 
   4   5   4       46.81       49.10     10.13 o 
   5   5   4     3116.18     3135.93     71.05 o 
   6   5   4     2823.89     2827.91     62.66 o 
   7   5   4     1534.31     1581.88     44.96 o 
   8   5   4      125.68      129.21     18.99 o 
   9   5   4       37.53       36.97     16.65 o 
  10   5   4     3313.10     3400.21     83.42 o 
  11   5   4     1612.63     1506.39     60.54 o 
  12   5   4      831.08      779.06     77.02 o 
  13   5   4      229.80      253.24     44.99 o 
 -12   6   4      258.26      -34.11    131.37 o 
 -11   6   4      344.85      354.54     62.82 o 
 -10   6   4       87.74       99.74     32.95 o 
  -9   6   4      413.98      358.70     41.10 o 
  -8   6   4      286.55      273.43     30.27 o 
  -7   6   4      481.47      488.82     38.58 o 
  -6   6   4     5722.27     5987.35    206.91 o 
  -5   6   4     3210.70     3222.85    122.26 o 
  -4   6   4     3119.74     3036.07     76.80 o 
  -3   6   4       22.46       37.02     10.12 o 
  -2   6   4     1784.06     1755.01     47.47 o 
  -1   6   4    16226.93    15356.70    428.00 o 
   0   6   4    10818.49    10345.30    189.14 o 
   1   6   4     2497.90     2415.19     55.69 o 
   2   6   4      790.86      881.17     26.53 o 
   3   6   4     5629.41     5597.05     99.67 o 
   4   6   4    15749.46    15787.28    221.46 o 
   5   6   4     6322.96     6340.35    104.76 o 
   6   6   4      119.01      123.73     16.56 o 
   7   6   4      680.50      719.17     32.19 o 
   8   6   4     2289.93     2354.85     61.07 o 
   9   6   4     2771.41     2865.60    112.63 o 
  10   6   4     7523.03     7221.53    175.79 o 
  11   6   4     1177.58     1170.01     54.97 o 
  12   6   4      135.26      106.40     31.89 o 
  13   6   4       67.04       61.90     33.96 o 
 -11   7   4       81.20       64.27     30.76 o 
 -10   7   4      241.53      214.31     41.83 o 
  -9   7   4      103.38      100.10     32.07 o 
  -8   7   4      551.76      561.24     81.66 o 
  -7   7   4     3193.80     3265.91    202.80 o 
  -6   7   4     2528.42     2541.54     92.66 o 
  -5   7   4       37.03       42.85     13.84 o 
  -4   7   4       22.46       15.94     12.03 o 
  -3   7   4     2290.32     2250.69     77.57 o 
  -2   7   4     4249.14     4084.65    112.84 o 
  -1   7   4     6117.21     6189.86    187.42 o 
   0   7   4     2093.27     2273.20     48.64 o 
   1   7   4     4285.92     4274.85    110.63 o 
   2   7   4     2124.15     2099.48     47.34 o 
   3   7   4     8476.31     8509.76    137.57 o 
   4   7   4    10254.37    10414.13    164.96 o 
   5   7   4     1076.08     1101.95     30.90 o 
   6   7   4     1044.54     1141.80     39.72 o 
   7   7   4      523.44      594.38     31.48 o 
   8   7   4     5647.76     5791.29    117.26 o 
   9   7   4    12532.09    12237.03    359.66 o 
  10   7   4     3607.42     3695.96    129.75 o 
  11   7   4       20.03       40.85     25.62 o 
  12   7   4      581.92      511.24     49.27 o 
  13   7   4     1300.63     1428.33     86.84 o 
 -10   8   4      368.67      371.51     71.01 o 
  -9   8   4      738.97      770.91    135.09 o 
  -8   8   4     2814.05     2987.27    577.94 o 
  -7   8   4      669.82      722.38     94.99 o 
  -6   8   4     1357.12     1291.70     48.06 o 
  -5   8   4      928.46      920.93     46.39 o 
  -4   8   4     1341.69     1280.36     74.43 o 
  -3   8   4     2451.38     2447.97    153.70 o 
  -2   8   4     1187.47     1179.39     38.61 o 
  -1   8   4     2775.99     2711.76     93.00 o 
   0   8   4     4511.82     4415.24    119.27 o 
   1   8   4     2794.88     2716.70     69.02 o 
   2   8   4     9452.63     9587.11    145.43 o 
   3   8   4    10315.53    10305.26    163.84 o 
   4   8   4      522.18      512.51     26.07 o 
   5   8   4     2235.84     2254.55     58.41 o 
   6   8   4     4573.14     4891.30     94.60 o 
   7   8   4     4781.50     4802.71    102.49 o 
   8   8   4     8628.19     8556.31    176.46 o 
   9   8   4      982.54     1017.52     56.06 o 
  10   8   4      788.87      837.26     54.40 o 
  11   8   4      737.30      707.31     53.37 o 
  12   8   4      850.53      860.64     67.44 o 
  13   8   4     1336.69     1283.60     83.51 o 
 -10   9   4      256.81      303.25     69.89 o 
  -9   9   4      300.01      293.45     44.55 o 
  -8   9   4      253.21      311.44     50.58 o 
  -7   9   4      313.40      320.08     46.77 o 
  -6   9   4      920.43      992.05    138.60 o 
  -5   9   4      577.05      594.05    122.95 o 
  -4   9   4     1711.36     1728.31    142.60 o 
  -3   9   4     1908.58     1911.70    114.87 o 
  -2   9   4       69.03       38.97     16.49 o 
  -1   9   4     3223.21     3219.52    161.13 o 
   0   9   4     4844.67     4750.44    165.42 o 
   1   9   4    12639.28    12636.49    368.99 o 
   2   9   4     5271.05     5176.82    132.09 o 
   3   9   4       47.65       66.58     13.90 o 
   4   9   4     3567.58     3651.38     82.46 o 
   5   9   4     6687.37     6671.18    156.45 o 
   6   9   4     3726.48     3773.76    106.14 o 
   7   9   4     3269.68     3242.73     98.69 o 
   8   9   4       10.93      -11.55     20.75 o 
   9   9   4     1258.01     1354.80     66.69 o 
  10   9   4     1552.71     1578.71     73.25 o 
  11   9   4     1329.58     1359.00     81.46 o 
  12   9   4     1483.17     1468.58     87.97 o 
  -9  10   4        2.18       -0.96     29.66 o 
  -8  10   4       86.14       65.15     33.36 o 
  -7  10   4      335.28      326.39     78.57 o 
  -6  10   4      176.93      151.05     35.17 o 
  -5  10   4      515.97      509.47     50.08 o 
  -4  10   4      294.99      337.45     42.45 o 
  -3  10   4       15.92       17.05     17.30 o 
  -2  10   4     1079.85     1042.85     58.37 o 
  -1  10   4     1783.06     1757.10    100.63 o 
   0  10   4     2682.39     2741.87    154.92 o 
   1  10   4     1113.99     1118.31     66.59 o 
   2  10   4      173.96      213.26     24.35 o 
   3  10   4      707.13      724.09     41.37 o 
   4  10   4     2292.90     2379.03     64.67 o 
   5  10   4     1632.20     1669.97     67.44 o 
   6  10   4      432.87      440.99     39.78 o 
   7  10   4      148.13      145.72     30.36 o 
   8  10   4      815.98      827.63     77.98 o 
   9  10   4     1924.59     2001.42     91.24 o 
  10  10   4     3540.83     3576.75    149.81 o 
  11  10   4     1168.84     1096.82     77.19 o 
  12  10   4       44.27       51.52     39.26 o 
  -8  11   4      238.06      212.13     52.67 o 
  -7  11   4      459.18      422.53     64.47 o 
  -6  11   4      184.52      189.84     42.81 o 
  -5  11   4       95.04       63.16     40.29 o 
  -4  11   4     1084.72     1138.60    301.69 o 
  -3  11   4      604.46      630.47    111.83 o 
  -2  11   4      497.64      497.63     88.56 o 
  -1  11   4      189.74      198.87     42.04 o 
   0  11   4      534.06      524.20     55.17 o 
   1  11   4     1363.75     1326.86     65.37 o 
   2  11   4      979.88     1078.38     82.63 o 
   3  11   4     1174.33     1266.58    103.68 o 
   4  11   4      186.50      207.21     27.64 o 
   5  11   4      171.57      143.37     27.26 o 
   6  11   4     1970.73     1925.48     85.28 o 
   7  11   4     1825.82     1752.46     83.43 o 
   8  11   4     1875.86     1861.23     88.87 o 
   9  11   4     2576.51     2589.52    168.95 o 
  10  11   4      345.76      333.94     51.12 o 
  11  11   4      482.86      512.58     60.52 o 
  -7  12   4      196.77      105.91    195.01 o 
  -6  12   4      178.89      162.23     40.15 o 
  -5  12   4      879.59      734.63    347.53 o 
  -4  12   4      204.89      160.13     50.18 o 
  -3  12   4      140.94      134.39     45.72 o 
  -2  12   4       41.86       36.26     29.82 o 
  -1  12   4      318.75      320.87     60.04 o 
   0  12   4     2851.92     3274.98    494.57 o 
   1  12   4     1395.57     1518.30    254.07 o 
   2  12   4     1239.24     1249.41    154.43 o 
   3  12   4     1175.67     1289.94    450.36 o 
   4  12   4       70.64      108.22     47.22 o 
   5  12   4     4451.06     4190.15    276.58 o 
   6  12   4     4119.66     4039.04    135.91 o 
   7  12   4     1878.02     1822.18     95.02 o 
   8  12   4     1941.75     1831.79     91.84 o 
   9  12   4        1.91       20.63     34.81 o 
  10  12   4     1889.04     1950.99    100.20 o 
  -5  13   4       11.82       26.21     42.32 o 
  -4  13   4       28.89       -1.75     38.36 o 
  -3  13   4        0.28       13.16     36.44 o 
  -2  13   4      295.09      223.31     72.76 o 
  -1  13   4     1904.69     1916.38    628.95 o 
   0  13   4     1003.26     1077.96    153.75 o 
   1  13   4      733.30      706.07    109.13 o 
   2  13   4      912.95      910.51    108.10 o 
   3  13   4       20.66       -5.30     37.48 o 
   4  13   4     2621.55     2547.86    682.03 o 
   5  13   4     3678.37     3799.78    191.50 o 
   6  13   4      268.82      312.19     48.47 o 
   7  13   4      615.60      603.91     60.14 o 
   8  13   4       24.77       28.77     44.34 o 
   9  13   4     1335.29     1379.29     89.12 o 
  -3  14   4      725.44      581.09    262.62 o 
  -2  14   4      834.03      771.08    249.31 o 
  -1  14   4     1250.80     1257.03    567.99 o 
   0  14   4       47.69       66.71     46.81 o 
   1  14   4       65.48       56.70     47.63 o 
   2  14   4      228.91      170.93     62.01 o 
   3  14   4     1169.95     1167.90    463.85 o 
   4  14   4     1127.74     1095.36    206.45 o 
   5  14   4       93.68      147.69     58.36 o 
   6  14   4       42.94       73.86     52.54 o 
   7  14   4       72.06       32.21     34.12 o 
   1  15   4      268.85       53.97    170.57 o 
   2  15   4      383.11      337.49     90.23 o 
   3  15   4      482.48      479.51    142.82 o 
  -5 -10   5      347.87      330.48     42.56 o 
  -4 -10   5      753.84      790.27     96.79 o 
  -3 -10   5      547.75      503.21     80.77 o 
  -2 -10   5      535.33      651.45    110.09 o 
  -1 -10   5      304.77      240.61     43.31 o 
   0 -10   5       23.50        0.96     28.76 o 
   1 -10   5       60.99       90.26     35.44 o 
   2 -10   5      245.21      241.01     58.50 o 
   3 -10   5      344.02      439.95     97.38 o 
  -7  -9   5       12.48       -8.55     29.23 o 
  -6  -9   5      644.29      595.74     66.60 o 
  -5  -9   5     1028.59     1068.69     61.85 o 
  -4  -9   5     1909.73     1924.70    169.81 o 
  -3  -9   5     2463.16     2473.92    173.59 o 
  -2  -9   5      204.38      155.66     40.23 o 
  -1  -9   5      703.53      807.03    123.52 o 
   0  -9   5     1656.13     1936.34    395.90 o 
   1  -9   5      992.14     1038.31    148.59 o 
   2  -9   5      781.43      943.18    194.61 o 
   3  -9   5       10.73        5.68     28.19 o 
   4  -9   5      807.52      883.74    183.42 o 
   5  -9   5      844.70      968.97    115.32 o 
  -9  -8   5     1430.27     1220.93    114.41 o 
  -8  -8   5      103.74       87.56     28.72 o 
  -7  -8   5      684.49      664.61     42.82 o 
  -6  -8   5     1500.58     1590.55     90.54 o 
  -5  -8   5     1194.49     1195.15    123.38 o 
  -4  -8   5     3065.83     3102.62    183.58 o 
  -3  -8   5      135.17      106.45     26.07 o 
  -2  -8   5     2765.20     2674.45    157.71 o 
  -1  -8   5     1317.11     1329.30    133.23 o 
   0  -8   5     1230.20     1301.94    148.23 o 
   1  -8   5     1380.34     1446.32    301.24 o 
   2  -8   5      277.04      312.41     39.73 o 
   3  -8   5      544.09      522.47     80.62 o 
   4  -8   5      720.45      753.98    120.23 o 
   5  -8   5      293.91      342.47     46.76 o 
   6  -8   5      786.59      781.37     81.75 o 
   7  -8   5     1132.92     1230.29    145.96 o 
 -10  -7   5      159.96      127.66     33.71 o 
  -9  -7   5       85.19       80.19     29.55 o 
  -8  -7   5     2144.17     1996.04    124.56 o 
  -7  -7   5     1808.06     1770.69     69.59 o 
  -6  -7   5      125.73      135.15     28.74 o 
  -5  -7   5       22.04       28.97     21.34 o 
  -4  -7   5      563.66      523.07     39.07 o 
  -3  -7   5     2706.69     2687.31    224.38 o 
  -2  -7   5     1827.10     1985.53     74.52 o 
  -1  -7   5      105.78      115.59     22.14 o 
   0  -7   5      628.28      556.58    102.90 o 
   1  -7   5      659.15      628.32     58.33 o 
   2  -7   5      153.04      116.42     28.95 o 
   3  -7   5      799.71      836.01    143.38 o 
   4  -7   5      392.58      388.80     81.58 o 
   5  -7   5      461.44      448.59     46.38 o 
   6  -7   5      575.51      571.29     78.72 o 
   7  -7   5       19.42       14.61     23.11 o 
   8  -7   5      338.74      374.75     56.06 o 
 -11  -6   5       27.88       32.59    204.69 o 
 -10  -6   5     1308.45     1211.11     93.87 o 
  -9  -6   5     3013.49     2634.44    237.75 o 
  -8  -6   5     1728.80     1628.62     80.33 o 
  -7  -6   5      101.36       72.76     21.27 o 
  -6  -6   5      457.95      485.80     34.03 o 
  -5  -6   5      819.35      726.43     36.42 o 
  -4  -6   5     7134.54     7167.83    187.33 o 
  -3  -6   5     2956.91     2943.23    123.09 o 
  -2  -6   5     1289.04     1240.65     86.65 o 
  -1  -6   5      263.15      205.03     26.28 o 
   0  -6   5       23.33       42.35     15.46 o 
   1  -6   5     1217.79     1157.92    101.49 o 
   2  -6   5     4434.37     4405.00    267.22 o 
   3  -6   5      560.31      515.99     60.78 o 
   4  -6   5       39.42       48.96     22.50 o 
   5  -6   5      930.13     1020.79    114.04 o 
   6  -6   5      824.78      891.17     71.32 o 
   7  -6   5      599.24      610.83     58.93 o 
   8  -6   5       29.99       36.39     23.66 o 
   9  -6   5       10.06       30.83     25.55 o 
 -11  -5   5     1675.24     1552.22    149.48 o 
 -10  -5   5      969.37      967.29     70.70 o 
  -9  -5   5      583.00      498.17     47.53 o 
  -8  -5   5       20.31       20.46     18.60 o 
  -7  -5   5       78.92       91.74     20.65 o 
  -6  -5   5     1688.68     1621.48     52.42 o 
  -5  -5   5     5923.98     5726.03    116.82 o 
  -4  -5   5     5655.23     5543.40    212.69 o 
  -3  -5   5     2101.40     1891.25     78.85 o 
  -2  -5   5       37.57       31.21     14.32 o 
  -1  -5   5     2085.32     2024.15    120.49 o 
   0  -5   5     4124.67     4112.20    264.77 o 
   1  -5   5     4032.48     3853.68    339.97 o 
   2  -5   5      410.43      392.06     60.08 o 
   3  -5   5       34.85       24.75     18.50 o 
   4  -5   5     2836.16     2669.73    228.17 o 
   5  -5   5     2401.95     2486.91    172.53 o 
   6  -5   5      956.90      969.26    118.12 o 
   7  -5   5      495.25      510.87     54.45 o 
   8  -5   5      159.79      146.76     27.66 o 
   9  -5   5       46.72       37.56     24.00 o 
  10  -5   5      466.66      461.54     70.54 o 
 -12  -4   5     2451.76     2300.10    208.57 o 
 -11  -4   5     1279.63     1227.51    123.95 o 
 -10  -4   5      382.99      329.29     37.16 o 
  -9  -4   5        0.30       20.73     19.09 o 
  -8  -4   5     1207.19     1161.79     45.02 o 
  -7  -4   5     6220.68     6053.55    116.76 o 
  -6  -4   5     4551.64     4290.99    112.86 o 
  -5  -4   5     2682.59     2561.89     63.44 o 
  -4  -4   5       38.48       46.47     13.81 o 
  -3  -4   5     1318.19     1324.94     38.78 o 
  -2  -4   5    10622.05    10338.36    286.23 o 
  -1  -4   5     4424.51     4157.01     93.02 o 
   0  -4   5      734.21      790.61     60.40 o 
   1  -4   5       42.21       46.65     14.18 o 
   2  -4   5       42.13       39.66     15.38 o 
   3  -4   5      627.27      580.15     61.28 o 
   4  -4   5     7847.03     8175.36    398.62 o 
   5  -4   5     1125.07     1074.93     83.08 o 
   6  -4   5      653.24      649.22     44.37 o 
   7  -4   5      619.08      641.20     32.31 o 
   8  -4   5       53.50       47.31     18.11 o 
   9  -4   5     1515.38     1654.10     61.93 o 
  10  -4   5      539.38      561.78     86.37 o 
  11  -4   5      104.45      107.04     30.86 o 
 -12  -3   5     1816.76     1916.16    141.95 o 
 -11  -3   5      376.79      339.16     36.61 o 
 -10  -3   5       46.51       59.12     22.95 o 
  -9  -3   5     1636.55     1647.06     67.72 o 
  -8  -3   5     5744.12     5785.99    116.96 o 
  -7  -3   5     8157.43     7754.50    202.75 o 
  -6  -3   5       45.31       62.12     15.78 o 
  -5  -3   5        8.88       16.38     11.90 o 
  -4  -3   5     4521.88     4337.74     81.25 o 
  -3  -3   5    17369.26    16280.20    243.28 o 
  -2  -3   5    12852.34    12967.24    260.50 o 
  -1  -3   5     1341.40     1276.24     29.82 o 
   0  -3   5       50.66       50.02      8.83 o 
   1  -3   5       52.14       54.73      8.82 o 
   2  -3   5     5816.97     5787.79    353.88 o 
   3  -3   5    14837.93    14626.77    721.89 o 
   4  -3   5     4517.49     4593.72    250.36 o 
   5  -3   5      125.30      144.85     14.35 o 
   6  -3   5       21.71       23.20     12.62 o 
   7  -3   5      940.89      956.89     41.82 o 
   8  -3   5     3252.69     3260.74     79.94 o 
   9  -3   5      467.68      487.13     41.03 o 
  10  -3   5       72.34       89.85     22.77 o 
  11  -3   5      126.41      125.62     26.90 o 
  12  -3   5        8.46       22.40    187.37 o 
 -12  -2   5        0.12       10.44     25.27 o 
 -11  -2   5       47.13       50.22     22.99 o 
 -10  -2   5      618.56      662.79     57.99 o 
  -9  -2   5     2777.68     2723.35     72.02 o 
  -8  -2   5     1554.73     1619.58     50.79 o 
  -7  -2   5       10.28       21.20     14.05 o 
  -6  -2   5     1042.40     1116.11     36.37 o 
  -5  -2   5     1283.68     1298.54     36.72 o 
  -4  -2   5     6732.67     6852.00    114.73 o 
  -3  -2   5    15063.96    14978.32    207.42 o 
  -2  -2   5     2516.31     2361.07     40.93 o 
  -1  -2   5      474.24      473.96     14.85 o 
   0  -2   5     2497.80     2626.64     53.68 o 
   1  -2   5     2308.70     2125.94     45.99 o 
   2  -2   5    20140.61    20003.21    456.46 o 
   3  -2   5     3387.99     3273.10     95.51 o 
   4  -2   5      291.64      333.37     20.09 o 
   5  -2   5      538.80      534.00     34.05 o 
   6  -2   5     1579.56     1546.69     87.67 o 
   7  -2   5     2894.70     2978.08     92.88 o 
   8  -2   5     1082.90     1087.33     40.92 o 
   9  -2   5      146.50      131.23     21.28 o 
  10  -2   5       19.29       23.06     19.24 o 
  11  -2   5      138.57      136.67     25.88 o 
  12  -2   5      734.06      751.62     66.49 o 
 -12  -1   5     1143.79     1272.22     67.03 o 
 -11  -1   5      809.29      759.84     52.03 o 
 -10  -1   5      451.51      482.31     36.74 o 
  -9  -1   5      423.78      443.30     30.50 o 
  -8  -1   5     1078.88     1075.33     40.13 o 
  -7  -1   5     3089.06     3104.00     68.93 o 
  -6  -1   5     1449.51     1471.18     40.84 o 
  -5  -1   5     4355.51     4455.27     82.19 o 
  -4  -1   5     4927.47     4625.16     81.13 o 
  -3  -1   5      553.66      524.66     17.23 o 
  -2  -1   5     3355.91     3401.83     51.88 o 
  -1  -1   5     8053.29     8356.69    239.09 o 
   0  -1   5     3732.75     3543.99     80.01 o 
   1  -1   5     3549.20     3352.75    123.46 o 
   2  -1   5       47.45       47.06      6.81 o 
   3  -1   5     1599.21     1446.72     38.81 o 
   4  -1   5     1367.78     1387.58     46.91 o 
   5  -1   5     1806.38     1951.53     83.44 o 
   6  -1   5      756.88      792.01     46.11 o 
   7  -1   5      760.63      732.80     40.15 o 
   8  -1   5        1.75      -12.01     12.44 o 
   9  -1   5      232.33      227.87     23.79 o 
  10  -1   5      264.09      253.84     28.16 o 
  11  -1   5     1002.40      991.70     48.63 o 
  12  -1   5      412.64      416.83     34.89 o 
 -13   0   5      877.40      211.31    265.28 o 
 -12   0   5      490.85      457.95     53.13 o 
 -11   0   5      522.24      529.53     41.63 o 
 -10   0   5      242.08      253.49     31.21 o 
  -9   0   5      144.96      182.74     22.83 o 
  -8   0   5     3280.12     3201.19    122.19 o 
  -7   0   5     5617.97     5529.71    188.07 o 
  -6   0   5     5746.38     5699.04    100.99 o 
  -5   0   5     2896.15     2897.04     83.86 o 
  -4   0   5     1233.19     1233.78     34.51 o 
  -3   0   5    10645.68    10632.97    163.85 o 
  -2   0   5    17435.19    17585.35    287.99 o 
  -1   0   5    11204.68    11884.00    374.24 o 
   0   0   5       82.38       98.00     22.32 o 
   1   0   5     1296.17     1292.13     66.70 o 
   2   0   5     9257.65     8946.88    250.75 o 
   3   0   5    10495.40    10430.99    227.18 o 
   4   0   5     9155.46     9095.38    151.79 o 
   5   0   5      926.68      904.11     22.38 o 
   6   0   5      490.72      463.39     20.18 o 
   7   0   5      682.19      646.59     26.32 o 
   8   0   5     3040.52     2911.35    171.63 o 
   9   0   5     1820.55     1855.14     53.08 o 
  10   0   5      704.02      764.49     43.01 o 
  11   0   5       29.72       38.58     19.89 o 
  12   0   5      309.56      281.12     31.18 o 
  13   0   5      404.57      434.02     41.22 o 
 -13   1   5      608.77      148.68    234.73 o 
 -12   1   5      316.92      283.66     56.46 o 
 -11   1   5       12.63       15.68     22.63 o 
 -10   1   5      405.79      459.99     42.49 o 
  -9   1   5     3450.85     3295.47    202.31 o 
  -8   1   5     3144.33     3217.61     75.16 o 
  -7   1   5     1804.32     1804.63     66.37 o 
  -6   1   5        1.47       10.03     10.09 o 
  -5   1   5     3434.04     3483.14     64.58 o 
  -4   1   5     7402.30     7580.15    133.09 o 
  -3   1   5     7442.18     7469.56    108.13 o 
  -2   1   5     6652.25     6761.03    103.52 o 
  -1   1   5     1090.44     1143.59     66.95 o 
   0   1   5     2206.53     2110.71     95.01 o 
   1   1   5    10563.67    11202.27    494.29 o 
   2   1   5     8989.86     9486.60    215.30 o 
   3   1   5    22770.23    22997.81    357.37 o 
   4   1   5     6795.77     6593.99     99.38 o 
   5   1   5      173.84      197.22      9.24 o 
   6   1   5     1089.02      971.64     28.53 o 
   7   1   5     4797.70     4780.86    144.72 o 
   8   1   5     5537.90     5542.74    127.16 o 
   9   1   5     1667.22     1770.90     55.41 o 
  10   1   5      218.59      223.54     28.43 o 
  11   1   5     1076.20     1078.97     45.80 o 
  12   1   5     1055.89     1076.18     49.60 o 
  13   1   5     1378.18     1429.19     63.55 o 
 -13   2   5      308.21      144.60    183.30 o 
 -12   2   5      482.66      501.10     90.50 o 
 -11   2   5     2641.36     2515.96    380.03 o 
 -10   2   5     2058.45     2086.93     69.90 o 
  -9   2   5     1051.40     1047.85    158.35 o 
  -8   2   5      132.05      117.28     18.08 o 
  -7   2   5     1118.30     1163.40     35.76 o 
  -6   2   5     7521.16     7458.27    139.85 o 
  -5   2   5     4435.85     4410.75     90.87 o 
  -4   2   5     7938.63     8179.03    120.95 o 
  -3   2   5     5675.76     5621.88    122.96 o 
  -2   2   5      141.86      140.73      8.33 o 
  -1   2   5     3833.89     3670.90     82.56 o 
   0   2   5    11409.91    11560.72    314.58 o 
   1   2   5    10750.84    11197.90    369.22 o 
   2   2   5    18966.63    19913.74    827.81 o 
   3   2   5     2633.79     2483.51     75.53 o 
   4   2   5     3559.54     3533.89     48.17 o 
   5   2   5     8934.35     8886.83    122.00 o 
   6   2   5     2942.95     2861.35     73.44 o 
   7   2   5     2590.21     2657.07     58.28 o 
   8   2   5     1635.64     1651.10     46.01 o 
   9   2   5      584.59      577.40     30.45 o 
  10   2   5     1638.16     1612.56     51.66 o 
  11   2   5      605.58      559.79     34.90 o 
  12   2   5     1422.42     1530.60     56.74 o 
  13   2   5      889.17      911.74     53.24 o 
 -12   3   5     1208.57     1268.19    290.91 o 
 -11   3   5      759.01      760.13     50.98 o 
 -10   3   5      388.23      414.10     38.89 o 
  -9   3   5      219.89      193.31     23.98 o 
  -8   3   5       58.40       62.51     16.07 o 
  -7   3   5     5482.57     5475.09    157.47 o 
  -6   3   5     8035.71     7801.19    257.95 o 
  -5   3   5     6177.04     6153.19    105.99 o 
  -4   3   5    10152.58    10074.80    150.53 o 
  -3   3   5      147.96      129.85     11.04 o 
  -2   3   5     7481.23     7209.96    143.99 o 
  -1   3   5    30515.85    31421.69    489.77 o 
   0   3   5     6848.52     6820.43    113.07 o 
   1   3   5     4212.04     4196.85     56.66 o 
   2   3   5      114.43      118.85      6.53 o 
   3   3   5    16652.35    17090.21    256.71 o 
   4   3   5    19172.58    19810.67    315.73 o 
   5   3   5     4078.86     4180.28     95.74 o 
   6   3   5     1143.62     1157.83     30.21 o 
   7   3   5      722.49      712.48     25.64 o 
   8   3   5      367.62      420.87     24.33 o 
   9   3   5     3880.10     3871.48     83.95 o 
  10   3   5     1341.27     1323.22     46.45 o 
  11   3   5     1895.92     1850.09     58.97 o 
  12   3   5     1165.57     1192.37     56.43 o 
  13   3   5        6.67       -0.79     27.57 o 
 -12   4   5       39.12       17.31     30.72 o 
 -11   4   5        5.52       22.09     27.64 o 
 -10   4   5      430.09      384.98     34.30 o 
  -9   4   5      307.58      293.16     27.93 o 
  -8   4   5     2343.43     2223.49    163.92 o 
  -7   4   5     3231.67     3141.69    156.87 o 
  -6   4   5      534.63      555.05     27.17 o 
  -5   4   5     2428.15     2394.99     63.93 o 
  -4   4   5      112.42      120.47     12.24 o 
  -3   4   5     3888.45     3646.92     91.34 o 
  -2   4   5    12659.63    12584.91    181.73 o 
  -1   4   5      134.69      135.42     12.84 o 
   0   4   5       69.02       84.22     10.51 o 
   1   4   5     1651.17     1915.29     35.96 o 
   2   4   5     4574.16     4509.66     89.54 o 
   3   4   5    10020.38    10299.24    151.24 o 
   4   4   5    11093.66    11475.69    168.66 o 
   5   4   5     2423.44     2417.44     48.26 o 
   6   4   5     1374.22     1409.32     38.58 o 
   7   4   5      668.73      685.43     28.04 o 
   8   4   5     6707.58     6449.29    118.99 o 
   9   4   5     3563.80     3471.56     93.95 o 
  10   4   5     2041.22     2017.21     65.08 o 
  11   4   5       76.05       70.07     23.00 o 
  12   4   5      178.57      157.80     31.43 o 
  13   4   5     1171.30     1181.88     67.58 o 
 -12   5   5        1.79       12.82     30.91 o 
 -11   5   5       34.17       45.04     28.03 o 
 -10   5   5      839.73      792.13    119.31 o 
  -9   5   5     2986.66     2998.95    384.89 o 
  -8   5   5      364.57      449.40     44.07 o 
  -7   5   5      192.15      182.73     23.10 o 
  -6   5   5     1055.93     1078.15     61.15 o 
  -5   5   5     3013.60     3065.28    118.76 o 
  -4   5   5     4969.81     5156.55    120.78 o 
  -3   5   5     2934.88     2876.89    111.94 o 
  -2   5   5       51.38       56.19     11.07 o 
  -1   5   5     1050.95      918.34     29.09 o 
   0   5   5     2211.10     1962.92     55.73 o 
   1   5   5     3808.83     3955.79     99.77 o 
   2   5   5    17022.47    17835.49    270.78 o 
   3   5   5     4076.07     4080.88     75.36 o 
   4   5   5      324.30      342.60     19.48 o 
   5   5   5     1468.30     1456.61     47.08 o 
   6   5   5     4198.03     4208.12    101.90 o 
   7   5   5     5922.35     5857.25    110.84 o 
   8   5   5     1090.04     1180.71     52.36 o 
   9   5   5      549.21      560.47     37.21 o 
  10   5   5       10.85        6.23     18.12 o 
  11   5   5     1381.84     1387.27     56.89 o 
  12   5   5      406.19      389.04     41.95 o 
  13   5   5      417.55      350.76     44.84 o 
 -11   6   5      720.52      779.98     70.06 o 
 -10   6   5      494.81      486.98     92.34 o 
  -9   6   5      289.48      258.28     38.40 o 
  -8   6   5      353.75      392.58     32.70 o 
  -7   6   5     1155.60     1232.45    158.17 o 
  -6   6   5     4352.95     4449.32    415.76 o 
  -5   6   5     6096.15     6087.55    239.16 o 
  -4   6   5     2425.23     2457.47     50.76 o 
  -3   6   5     1145.49     1175.93     48.71 o 
  -2   6   5     1493.88     1429.51     37.27 o 
  -1   6   5     6042.53     5683.07    109.39 o 
   0   6   5    32348.76    31476.87    566.69 o 
   1   6   5     2136.49     1942.85     72.83 o 
   2   6   5     4123.37     4009.21     86.00 o 
   3   6   5      115.08      132.41     12.07 o 
   4   6   5     7650.81     7985.09    137.31 o 
   5   6   5    12719.09    13016.01    228.74 o 
   6   6   5     5450.47     5587.59    106.26 o 
   7   6   5       98.51      128.57     18.05 o 
   8   6   5      647.13      693.27     33.59 o 
   9   6   5     2840.81     2801.44     93.84 o 
  10   6   5     4028.67     3884.29    116.21 o 
  11   6   5     2943.39     2609.24     90.14 o 
  12   6   5      707.98      755.77     53.86 o 
  13   6   5       47.67       38.43     33.33 o 
 -11   7   5       76.98       67.60     31.46 o 
 -10   7   5       80.13       97.86     33.33 o 
  -9   7   5       17.81       10.42     26.27 o 
  -8   7   5     1069.89     1065.86     53.23 o 
  -7   7   5     2344.62     2377.25    204.63 o 
  -6   7   5     3720.79     3637.78    253.97 o 
  -5   7   5      485.89      525.81     34.64 o 
  -4   7   5      642.42      633.74     36.96 o 
  -3   7   5      177.71      160.10     16.57 o 
  -2   7   5     8296.64     7851.28    238.14 o 
  -1   7   5    12393.70    11836.03    262.44 o 
   0   7   5     2833.59     2791.02     58.78 o 
   1   7   5      295.77      292.08     17.98 o 
   2   7   5      146.93      177.87     25.77 o 
   3   7   5     5768.62     5800.43    106.78 o 
   4   7   5    14125.11    14420.98    217.58 o 
   5   7   5     3817.82     3875.19     81.32 o 
   6   7   5      305.15      323.87     23.40 o 
   7   7   5      257.19      289.20     25.20 o 
   8   7   5     2663.47     2686.09     69.32 o 
   9   7   5    11368.66    11321.37    201.69 o 
  10   7   5     5247.74     5105.96    138.71 o 
  11   7   5     1124.77     1170.96     61.30 o 
  12   7   5      268.97      226.61     42.50 o 
  13   7   5      172.30      211.14     44.28 o 
 -10   8   5       84.46       32.82     31.60 o 
  -9   8   5      539.46      546.12     76.00 o 
  -8   8   5     1732.81     1754.95     84.57 o 
  -7   8   5     3321.06     3526.37    670.87 o 
  -6   8   5       67.03       91.45     22.00 o 
  -5   8   5      404.90      385.34     32.99 o 
  -4   8   5      753.86      723.22     78.70 o 
  -3   8   5     4699.28     4518.37    175.22 o 
  -2   8   5     6296.41     5993.17    169.04 o 
  -1   8   5       96.01      118.84     16.03 o 
   0   8   5     2361.32     2223.89     52.96 o 
   1   8   5      573.00      579.38     25.96 o 
   2   8   5     6423.06     6577.21    111.71 o 
   3   8   5     6532.67     6781.04    134.27 o 
   4   8   5     2017.82     2046.49     58.88 o 
   5   8   5        0.68       -0.15     12.01 o 
   6   8   5      190.13      252.49     21.55 o 
   7   8   5     1963.62     2093.16     62.62 o 
   8   8   5    11231.31    11258.27    201.52 o 
   9   8   5     3886.17     3921.48    102.62 o 
  10   8   5      185.37      198.51     33.52 o 
  11   8   5       99.79      107.25     31.03 o 
  12   8   5      246.04      262.11     45.57 o 
  13   8   5     1280.37     1334.05     84.73 o 
 -10   9   5       68.27       64.90     75.23 o 
  -9   9   5      657.65      721.69     79.81 o 
  -8   9   5     1388.60     1431.92    292.06 o 
  -7   9   5       44.14       56.57     27.09 o 
  -6   9   5      694.93      679.15    120.00 o 
  -5   9   5      217.71      193.01     28.98 o 
  -4   9   5     1542.64     1513.98     91.88 o 
  -3   9   5     2754.08     2948.12    127.14 o 
  -2   9   5        2.86        1.57     15.25 o 
  -1   9   5     2043.52     1935.73     99.01 o 
   0   9   5     2412.14     2392.89     63.28 o 
   1   9   5     4794.44     4789.78    100.63 o 
   2   9   5     9320.72     9220.75    188.82 o 
   3   9   5     3751.43     3801.98    139.55 o 
   4   9   5      103.45       94.99     19.41 o 
   5   9   5     1057.26     1053.97     44.09 o 
   6   9   5     4759.12     4923.19    113.98 o 
   7   9   5     5713.28     5792.65    112.12 o 
   8   9   5     1990.31     2061.21     70.14 o 
   9   9   5      354.70      341.85     38.94 o 
  10   9   5      753.51      815.69     54.93 o 
  11   9   5     1118.26     1055.47     75.48 o 
  12   9   5      679.75      640.67     62.25 o 
  -9  10   5        1.56       -0.63     30.37 o 
  -8  10   5      113.99       99.67     35.07 o 
  -7  10   5      240.30      218.99     58.92 o 
  -6  10   5       31.49       32.72     26.65 o 
  -5  10   5      237.75      163.76     45.29 o 
  -4  10   5       95.29      108.81     30.57 o 
  -3  10   5        1.25        2.89     19.79 o 
  -2  10   5     1365.24     1340.60    129.68 o 
  -1  10   5     2002.20     2069.01    120.89 o 
   0  10   5     2427.70     2409.62    122.73 o 
   1  10   5     4671.64     4704.92    253.29 o 
   2  10   5     1332.60     1380.05    110.71 o 
   3  10   5      429.76      439.32     38.51 o 
   4  10   5     2290.81     2284.90     85.62 o 
   5  10   5      884.40      924.51     50.68 o 
   6  10   5     1678.22     1653.37     66.69 o 
   7  10   5       60.09       18.43     22.55 o 
   8  10   5      711.31      789.86     52.27 o 
   9  10   5      908.74      932.08     58.61 o 
  10  10   5     1687.00     1716.88     79.41 o 
  11  10   5      906.50      979.30     72.00 o 
  12  10   5      168.90      198.05     46.76 o 
  -8  11   5      428.80      432.78     94.50 o 
  -7  11   5      152.56      123.68     40.32 o 
  -6  11   5      320.32      310.39     64.94 o 
  -5  11   5        2.68       14.05     33.70 o 
  -4  11   5      774.58      673.04    123.98 o 
  -3  11   5     1060.23      942.55    274.37 o 
  -2  11   5     2609.99     2668.88    108.03 o 
  -1  11   5     2150.76     2239.85    149.70 o 
   0  11   5      118.91      117.10     48.35 o 
   1  11   5      629.06      607.61     45.89 o 
   2  11   5     1630.49     1659.95     73.64 o 
   3  11   5     1664.62     1721.17     74.76 o 
   4  11   5      931.25      972.06     47.16 o 
   5  11   5       47.02       74.74     26.56 o 
   6  11   5      714.77      805.14     51.99 o 
   7  11   5     1533.30     1611.58     71.68 o 
   8  11   5     1588.31     1624.71     73.54 o 
   9  11   5     2502.34     2394.98    103.63 o 
  10  11   5     1173.85     1108.64    100.49 o 
  11  11   5       20.42       -9.21     34.10 o 
  -7  12   5      670.01      547.70    224.38 o 
  -6  12   5        4.84       18.80     28.53 o 
  -5  12   5      225.20      179.86     52.41 o 
  -4  12   5      501.21      412.80    110.53 o 
  -3  12   5     2361.16     2103.19    742.95 o 
  -2  12   5     1257.48     1186.08    214.39 o 
  -1  12   5        5.65        9.03     35.84 o 
   0  12   5     2085.66     2029.71    290.95 o 
   1  12   5     1911.36     1907.02    196.81 o 
   2  12   5     1466.20     1414.12    154.63 o 
   3  12   5     2856.49     3002.39    120.50 o 
   4  12   5      157.46      104.03     33.24 o 
   5  12   5     1405.51     1273.87     90.69 o 
   6  12   5     3724.36     3481.15    143.47 o 
   7  12   5     2579.19     2621.85    106.90 o 
   8  12   5     4403.72     4388.78    149.31 o 
   9  12   5     1557.68     1566.93     85.96 o 
  10  12   5       61.22       41.30     36.62 o 
  -5  13   5       69.77       37.37     44.56 o 
  -4  13   5       61.61       77.65     46.47 o 
  -3  13   5      188.16      156.18     50.64 o 
  -2  13   5      169.82      124.31     49.26 o 
  -1  13   5      585.11      567.04     98.21 o 
   0  13   5     1039.11      926.95    380.09 o 
   1  13   5      383.39      346.47     62.89 o 
   2  13   5     2400.70     2659.02    845.22 o 
   3  13   5      559.93      561.33    100.14 o 
   4  13   5      654.98      636.31    106.05 o 
   5  13   5     2647.34     2506.98    150.20 o 
   6  13   5     2555.13     2490.97    157.60 o 
   7  13   5     2891.50     2927.02    118.20 o 
   8  13   5     1394.26     1354.36    107.54 o 
   9  13   5      217.19      274.48     50.22 o 
  -3  14   5       14.15       35.40     41.46 o 
  -2  14   5      678.96      537.90    106.78 o 
  -1  14   5     1253.68     1173.46    401.76 o 
   0  14   5      701.08      664.61    157.13 o 
   1  14   5      440.91      444.31     77.72 o 
   2  14   5       60.21       36.54     43.81 o 
   3  14   5     1084.67     1122.93    105.48 o 
   4  14   5     1566.03     1487.80    500.26 o 
   5  14   5     1184.94     1266.01    415.23 o 
   6  14   5      216.83      234.31     98.52 o 
   7  14   5        0.28        6.85     31.66 o 
   0  15   5        0.83      -14.61     39.06 o 
   1  15   5       22.49       19.88     44.74 o 
   2  15   5      524.35      485.58    118.85 o 
   3  15   5      466.58      512.01    136.16 o 
   4  15   5      165.07      220.46     64.44 o 
  -1 -10   6      384.44      157.84    186.86 o 
  -6  -9   6       96.54       68.23    180.75 o 
  -5  -9   6      650.83      686.82     99.36 o 
  -4  -9   6      889.80      940.14    125.97 o 
  -3  -9   6     2201.86     2356.50    181.08 o 
  -2  -9   6      989.74     1070.70     73.38 o 
  -1  -9   6        0.41      -14.83     27.57 o 
   0  -9   6       74.29       62.04     32.90 o 
   1  -9   6      552.97      585.54    108.25 o 
   2  -9   6      985.72     1067.53    184.10 o 
   3  -9   6      165.99      162.52     38.91 o 
   4  -9   6       51.85       18.33    180.75 o 
  -7  -8   6       11.68       24.12     27.30 o 
  -6  -8   6      582.03      539.96     46.86 o 
  -5  -8   6      545.16      571.09     44.67 o 
  -4  -8   6     2188.42     2223.25    304.99 o 
  -3  -8   6     1464.93     1498.11     80.87 o 
  -2  -8   6      193.78      205.95     38.42 o 
  -1  -8   6      673.05      670.88    131.91 o 
   0  -8   6      513.03      548.39     98.93 o 
   1  -8   6      846.81      863.30    186.08 o 
   2  -8   6      656.19      696.48    102.01 o 
   3  -8   6      198.83      218.00     51.00 o 
   4  -8   6      394.55      351.12     47.71 o 
   5  -8   6       61.67       93.30     28.17 o 
   6  -8   6      509.37      530.06    142.33 o 
  -9  -7   6        3.48       26.06     33.18 o 
  -8  -7   6      683.41      606.96     56.72 o 
  -7  -7   6      693.63      675.62     49.96 o 
  -6  -7   6      148.56      150.11     31.00 o 
  -5  -7   6      194.83      178.37     32.14 o 
  -4  -7   6       19.65       29.20     20.87 o 
  -3  -7   6     2108.68     2061.12    156.16 o 
  -2  -7   6     1744.04     1773.60    221.51 o 
  -1  -7   6      185.27      183.56     33.58 o 
   0  -7   6       52.27       45.05     25.58 o 
   1  -7   6      317.11      283.50     41.89 o 
   2  -7   6       78.09       73.55     27.39 o 
   3  -7   6      851.90      943.23    180.08 o 
   4  -7   6       68.26       56.13     27.83 o 
   5  -7   6      235.77      228.63     50.00 o 
   6  -7   6      911.34     1056.37    127.44 o 
   7  -7   6       52.23       67.09     26.43 o 
 -10  -6   6      130.73      113.98     41.25 o 
  -9  -6   6     1887.54     1919.79    144.04 o 
  -8  -6   6     2038.01     1945.73     82.88 o 
  -7  -6   6      220.25      251.88     29.00 o 
  -6  -6   6       11.59       20.73     17.67 o 
  -5  -6   6      443.54      500.47     38.53 o 
  -4  -6   6     4675.62     4606.48    183.20 o 
  -3  -6   6     5121.02     4957.03    260.62 o 
  -2  -6   6     1567.27     1510.88    156.54 o 
  -1  -6   6      129.37      120.08     25.88 o 
   0  -6   6        7.60       -1.21     19.67 o 
   1  -6   6      688.90      757.83    125.30 o 
   2  -6   6     4207.31     4334.19    752.56 o 
   3  -6   6     1002.64     1098.87    153.30 o 
   4  -6   6      137.44      143.50     29.20 o 
   5  -6   6       61.35       51.15     21.67 o 
   6  -6   6      329.20      345.61     33.63 o 
   7  -6   6      880.51      933.22    108.56 o 
   8  -6   6      174.07      190.21     38.62 o 
 -10  -5   6     2217.52     2091.56    282.48 o 
  -9  -5   6     1523.80     1521.04     74.19 o 
  -8  -5   6      303.36      278.77     29.83 o 
  -7  -5   6       88.01       90.59     21.42 o 
  -6  -5   6      668.60      638.91     35.24 o 
  -5  -5   6     2507.41     2418.44     71.52 o 
  -4  -5   6     5162.03     5142.15    228.37 o 
  -3  -5   6     3530.85     3344.19    139.61 o 
  -2  -5   6     1527.04     1486.64     97.13 o 
  -1  -5   6       69.46       58.43     19.28 o 
   0  -5   6     2104.52     2093.82    298.23 o 
   1  -5   6     4969.38     4961.06    419.93 o 
   2  -5   6     2621.99     2546.03    237.22 o 
   3  -5   6      482.70      533.33     66.87 o 
   4  -5   6       27.88       35.91     17.58 o 
   5  -5   6     2128.86     2172.24    174.94 o 
   6  -5   6     1430.15     1582.14     79.27 o 
   7  -5   6     1094.50     1135.77    118.71 o 
   8  -5   6       48.56       37.99     23.01 o 
   9  -5   6        1.55        1.09     22.52 o 
 -11  -4   6     1639.97     1469.40    198.27 o 
 -10  -4   6      931.04      827.11     69.13 o 
  -9  -4   6      336.46      316.36     36.02 o 
  -8  -4   6      237.75      239.85     25.68 o 
  -7  -4   6     1396.76     1408.09     47.26 o 
  -6  -4   6     3924.36     3625.34     86.27 o 
  -5  -4   6     1359.11     1366.55     44.88 o 
  -4  -4   6     4756.16     4493.36    118.86 o 
  -3  -4   6      184.81      195.79     20.55 o 
  -2  -4   6     1672.70     1657.62     58.90 o 
  -1  -4   6     4437.65     4333.76    178.83 o 
   0  -4   6     2254.02     2195.89    148.37 o 
   1  -4   6     1151.61     1129.85    142.28 o 
   2  -4   6       31.17        6.78     13.66 o 
   3  -4   6      902.28      835.06     92.67 o 
   4  -4   6     2732.44     2822.44    234.43 o 
   5  -4   6     1936.06     1900.26    187.98 o 
   6  -4   6      916.94      870.42     78.44 o 
   7  -4   6     1025.11     1149.17    125.61 o 
   8  -4   6       24.43       32.00     20.22 o 
   9  -4   6      184.94      185.07     41.88 o 
  10  -4   6      505.17      562.42     85.31 o 
 -11  -3   6     1111.46     1141.01    142.27 o 
 -10  -3   6      937.33      856.57     87.22 o 
  -9  -3   6       21.72       21.96     18.67 o 
  -8  -3   6     2686.91     2680.29     70.09 o 
  -7  -3   6     5536.73     5453.17    117.14 o 
  -6  -3   6     3674.48     3555.81     82.78 o 
  -5  -3   6       83.12       79.64     15.53 o 
  -4  -3   6       97.79      114.37     14.39 o 
  -3  -3   6     5195.20     5009.42    101.33 o 
  -2  -3   6     9452.23     9126.52    185.62 o 
  -1  -3   6     2229.74     2194.66     85.62 o 
   0  -3   6       52.72       57.42     10.32 o 
   1  -3   6      398.45      386.68     21.60 o 
   2  -3   6     2525.04     2496.30    185.99 o 
   3  -3   6     9834.21     9520.57    626.53 o 
   4  -3   6     2001.33     2040.50    140.09 o 
   5  -3   6     2656.39     2764.46    203.89 o 
   6  -3   6      638.08      620.91     53.44 o 
   7  -3   6       15.62       -5.20     15.77 o 
   8  -3   6     1088.35     1141.82    114.69 o 
   9  -3   6      881.90      956.01     80.07 o 
  10  -3   6       14.67        6.76     20.93 o 
  11  -3   6      117.80       94.97     27.95 o 
 -12  -2   6      120.71      126.24     40.58 o 
 -11  -2   6      175.62      159.22     43.29 o 
 -10  -2   6       44.68       30.21     23.56 o 
  -9  -2   6     1209.01     1177.77     49.68 o 
  -8  -2   6     2972.28     2910.36     77.71 o 
  -7  -2   6      130.93      130.04     20.40 o 
  -6  -2   6      570.13      544.26     33.25 o 
  -5  -2   6      282.62      301.47     22.97 o 
  -4  -2   6     1826.61     1781.93     45.36 o 
  -3  -2   6     6042.95     5703.90    124.58 o 
  -2  -2   6     2220.27     2116.94     51.04 o 
  -1  -2   6       57.93       45.88      9.77 o 
   0  -2   6       85.72       77.94      8.98 o 
   1  -2   6     2342.30     2344.07    128.30 o 
   2  -2   6     9682.99     9511.01    315.64 o 
   3  -2   6     9310.80     9170.90    444.48 o 
   4  -2   6      839.20      860.74     35.07 o 
   5  -2   6     1312.14     1252.42     60.84 o 
   6  -2   6      666.85      692.50     39.06 o 
   7  -2   6     2240.44     2291.32     79.93 o 
   8  -2   6     1844.10     1987.02    117.64 o 
   9  -2   6       18.80       22.90     18.39 o 
  10  -2   6      165.70      154.89     29.38 o 
  11  -2   6       26.20        4.15     21.96 o 
  12  -2   6      288.64       15.78    183.81 o 
 -12  -1   6      783.44      808.64    115.19 o 
 -11  -1   6      388.88      315.91     49.63 o 
 -10  -1   6      692.29      742.23     90.64 o 
  -9  -1   6      442.72      402.51     32.14 o 
  -8  -1   6      242.16      228.28     25.03 o 
  -7  -1   6     4414.45     4392.96     96.74 o 
  -6  -1   6     3183.51     3124.94    121.58 o 
  -5  -1   6     2593.06     2567.16     59.33 o 
  -4  -1   6     4634.05     4572.02     86.87 o 
  -3  -1   6     1697.03     1683.56     36.40 o 
  -2  -1   6      443.48      455.39     18.17 o 
  -1  -1   6     1196.57     1185.59     30.05 o 
   0  -1   6     3321.72     3572.41     74.80 o 
   1  -1   6     7517.18     6677.46    214.99 o 
   2  -1   6     4520.09     4466.28    218.39 o 
   3  -1   6     1412.24     1365.53     52.12 o 
   4  -1   6     1099.42     1071.56     32.62 o 
   5  -1   6     1626.57     1673.64     79.02 o 
   6  -1   6     1127.19     1143.85     37.30 o 
   7  -1   6      898.35      930.40     76.15 o 
   8  -1   6      581.34      602.77     32.76 o 
   9  -1   6      845.67      781.26     52.16 o 
  10  -1   6       93.11       85.14     22.74 o 
  11  -1   6      416.33      414.13     44.28 o 
  12  -1   6      379.86      353.75     37.34 o 
 -12   0   6      436.78      417.65     72.61 o 
 -11   0   6      851.85      853.07     77.02 o 
 -10   0   6      358.58      349.14     36.50 o 
  -9   0   6       48.07       27.39     17.45 o 
  -8   0   6     4179.19     4242.03    108.97 o 
  -7   0   6     5316.25     5317.79    143.31 o 
  -6   0   6     8387.29     8517.23    140.23 o 
  -5   0   6     9129.63     8877.34    142.51 o 
  -4   0   6     1588.19     1490.79     42.63 o 
  -3   0   6     2099.65     2055.97     34.68 o 
  -2   0   6    10307.28    10456.49    186.09 o 
  -1   0   6     9308.87     9216.22    229.65 o 
   0   0   6     5534.64     5402.00    196.96 o 
   1   0   6       33.81       32.64     11.33 o 
   2   0   6     5698.32     5910.05    138.20 o 
   3   0   6    11182.12    11160.80    668.89 o 
   4   0   6     5795.74     5792.72    164.34 o 
   5   0   6     2841.02     2921.59    109.31 o 
   6   0   6      409.40      410.92     21.91 o 
   7   0   6      191.05      188.67     15.51 o 
   8   0   6     2260.59     2133.31     64.77 o 
   9   0   6     3233.35     3182.45    155.87 o 
  10   0   6     2108.51     2293.32    124.02 o 
  11   0   6     1244.68     1306.01     64.67 o 
  12   0   6      104.36       90.53     24.76 o 
 -12   1   6      552.62      536.24     79.52 o 
 -11   1   6      439.79      390.01     53.42 o 
 -10   1   6       32.65       35.87     21.79 o 
  -9   1   6      891.33      898.36     39.53 o 
  -8   1   6     4362.30     4376.55    168.89 o 
  -7   1   6     4885.55     4662.32    157.66 o 
  -6   1   6     3341.08     3306.29     99.36 o 
  -5   1   6      224.90      238.47     15.56 o 
  -4   1   6     1645.02     1616.54     36.80 o 
  -3   1   6     9542.54     9349.08    125.57 o 
  -2   1   6     5071.17     4932.82     73.50 o 
  -1   1   6      777.01      726.90     20.31 o 
   0   1   6     1026.37     1023.96     55.85 o 
   1   1   6     3946.54     4115.56    216.95 o 
   2   1   6     7552.59     7928.79    293.44 o 
   3   1   6    15161.91    15824.45    670.47 o 
   4   1   6    12857.59    12707.26    286.21 o 
   5   1   6     3197.15     3205.24     89.36 o 
   6   1   6       13.30       17.85     10.44 o 
   7   1   6     4700.18     4425.61    132.51 o 
   8   1   6     7831.16     7759.11    276.97 o 
   9   1   6     8368.28     8424.05    264.82 o 
  10   1   6      690.03      724.31     35.57 o 
  11   1   6        5.79       -2.30     17.70 o 
  12   1   6      192.54      196.25     27.80 o 
  13   1   6      584.97      645.07     42.67 o 
 -12   2   6      303.91      228.43     63.58 o 
 -11   2   6      503.75      484.75     40.43 o 
 -10   2   6      925.46      904.98     53.70 o 
  -9   2   6     1616.63     1686.29     85.22 o 
  -8   2   6     1618.90     1660.01     58.30 o 
  -7   2   6      326.91      294.90     22.17 o 
  -6   2   6     2777.54     2945.78     88.74 o 
  -5   2   6     3515.52     3562.00     69.05 o 
  -4   2   6     3327.25     3356.77     62.62 o 
  -3   2   6     5714.08     5779.28     86.84 o 
  -2   2   6      720.58      742.26     22.27 o 
  -1   2   6     1586.53     1525.92     41.69 o 
   0   2   6     7001.02     7709.19    259.05 o 
   1   2   6    11875.49    12844.89    575.32 o 
   2   2   6    14662.61    14783.68    542.58 o 
   3   2   6    11344.29    11521.05    240.04 o 
   4   2   6      582.82      589.54     17.06 o 
   5   2   6     1072.31     1060.23     27.18 o 
   6   2   6     2862.33     2819.00     74.61 o 
   7   2   6     4219.76     4241.18    129.87 o 
   8   2   6     3070.94     3118.17    106.45 o 
   9   2   6      229.01      202.29     20.93 o 
  10   2   6      291.98      321.33     26.45 o 
  11   2   6       47.73       36.54     18.88 o 
  12   2   6      258.20      256.05     29.93 o 
  13   2   6      737.27      732.96     54.92 o 
 -12   3   6      309.23      349.12     49.68 o 
 -11   3   6      160.45      140.89     34.35 o 
 -10   3   6      286.32      298.62     37.76 o 
  -9   3   6     1117.37     1094.65     52.18 o 
  -8   3   6        0.20        7.94     13.77 o 
  -7   3   6     3038.01     3035.96    136.74 o 
  -6   3   6     3763.27     3786.28    113.37 o 
  -5   3   6     1850.94     1817.43     64.95 o 
  -4   3   6     8055.82     8133.40    133.17 o 
  -3   3   6     1758.29     1678.28     34.38 o 
  -2   3   6     3856.81     3881.99     81.19 o 
  -1   3   6    20045.92    20477.94    418.70 o 
   0   3   6     8875.59     8532.86    167.71 o 
   1   3   6     9978.81     9903.31    180.93 o 
   2   3   6    10734.97    11044.07    242.30 o 
   3   3   6      604.51      540.48     19.29 o 
   4   3   6     3690.30     3619.58     82.50 o 
   5   3   6     4339.01     4391.80     70.02 o 
   6   3   6     1142.54     1187.57     35.52 o 
   7   3   6      759.55      781.34     28.37 o 
   8   3   6       21.47       24.74     13.30 o 
   9   3   6     3144.65     3059.05     82.35 o 
  10   3   6     1362.13     1355.43     46.75 o 
  11   3   6      531.30      524.22     33.63 o 
  12   3   6      989.83     1032.31     47.65 o 
  13   3   6      172.18      159.36     32.93 o 
 -12   4   6       27.55       35.62     34.28 o 
 -11   4   6      137.02      150.23     32.17 o 
 -10   4   6       29.78       18.26     20.52 o 
  -9   4   6       96.33       87.69     20.94 o 
  -8   4   6     1813.41     1834.55    152.40 o 
  -7   4   6     1851.46     1950.69     58.07 o 
  -6   4   6      817.20      839.17     32.42 o 
  -5   4   6     1571.00     1559.60     47.19 o 
  -4   4   6     2935.37     2874.84     90.87 o 
  -3   4   6     4061.08     4057.05    100.37 o 
  -2   4   6    11287.63    11353.64    162.60 o 
  -1   4   6     6027.10     5858.54    101.03 o 
   0   4   6     4025.55     4141.20     90.39 o 
   1   4   6     3381.84     3656.48     52.74 o 
   2   4   6     2665.38     2630.47     40.04 o 
   3   4   6    10201.16    10408.32    189.82 o 
   4   4   6     1087.67     1053.89     22.36 o 
   5   4   6      871.43      891.43     30.26 o 
   6   4   6      684.86      686.78     25.48 o 
   7   4   6      434.79      468.20     23.51 o 
   8   4   6     6860.81     6516.64    178.90 o 
   9   4   6     4739.57     4609.84    130.29 o 
  10   4   6     1352.45     1392.06     52.46 o 
  11   4   6     1880.65     1843.11     65.14 o 
  12   4   6       18.92       27.27     23.31 o 
  13   4   6      687.60      719.20     55.14 o 
 -11   5   6       68.72       65.12     29.86 o 
 -10   5   6      366.89      340.45     34.41 o 
  -9   5   6     1910.19     2049.27     69.19 o 
  -8   5   6     4200.81     4440.49    106.01 o 
  -7   5   6      275.89      285.48     32.49 o 
  -6   5   6       52.78       39.25     14.32 o 
  -5   5   6      683.52      699.80     28.51 o 
  -4   5   6     5554.53     5535.39    133.85 o 
  -3   5   6     5620.42     5329.54    227.38 o 
  -2   5   6     1359.72     1336.49     60.57 o 
  -1   5   6     1236.46     1226.92     37.26 o 
   0   5   6     2133.91     2071.89     54.68 o 
   1   5   6    17583.04    18613.81    316.43 o 
   2   5   6     3238.49     3187.17     60.44 o 
   3   5   6     2858.94     2885.68     53.09 o 
   4   5   6      119.67      113.63     12.40 o 
   5   5   6        7.35       12.69      9.81 o 
   6   5   6     2141.65     2279.78     53.52 o 
   7   5   6     9882.20     9682.38    331.37 o 
   8   5   6     7625.69     7423.90    345.65 o 
   9   5   6     1460.81     1463.97     52.10 o 
  10   5   6      306.97      306.17     29.89 o 
  11   5   6      148.81      177.33     28.34 o 
  12   5   6     1758.79     1650.19     65.65 o 
  13   5   6      979.68      970.69     62.22 o 
 -11   6   6      313.48      306.15     43.17 o 
 -10   6   6     1400.20     1495.79    319.32 o 
  -9   6   6     2104.44     2248.92     74.12 o 
  -8   6   6     1609.71     1780.61     63.09 o 
  -7   6   6      778.05      833.17     54.88 o 
  -6   6   6      486.45      470.69     28.39 o 
  -5   6   6     4092.31     4019.91    182.49 o 
  -4   6   6     3123.66     3130.61     87.02 o 
  -3   6   6      673.98      700.58     32.34 o 
  -2   6   6      272.79      288.98     22.30 o 
  -1   6   6     4734.55     4520.10     98.67 o 
   0   6   6    15663.35    15452.29    279.43 o 
   1   6   6    23281.91    23320.03    464.37 o 
   2   6   6     8631.96     8732.38    152.41 o 
   3   6   6     3434.63     3411.05     62.79 o 
   4   6   6     2246.26     2363.41     53.58 o 
   5   6   6    12066.30    12237.71    201.41 o 
   6   6   6    15226.16    15382.43    336.89 o 
   7   6   6     6405.88     6511.42    195.07 o 
   8   6   6     1134.12     1057.54     42.76 o 
   9   6   6      239.47      276.76     28.08 o 
  10   6   6     3316.41     3194.06    138.75 o 
  11   6   6     1405.18     1307.63     56.00 o 
  12   6   6      676.79      623.76     49.42 o 
  13   6   6      343.18      312.19     43.39 o 
 -11   7   6      381.63      414.33     71.04 o 
 -10   7   6       81.49       53.29     31.00 o 
  -9   7   6        8.17       12.52     22.73 o 
  -8   7   6       39.41       36.65     21.30 o 
  -7   7   6      392.43      397.64     43.83 o 
  -6   7   6     1895.50     1920.59    113.20 o 
  -5   7   6      405.97      465.89     35.12 o 
  -4   7   6      268.76      298.05     21.91 o 
  -3   7   6      178.02      192.04     22.16 o 
  -2   7   6     3110.85     2894.47     75.33 o 
  -1   7   6    10500.31    10005.33    195.00 o 
   0   7   6    19506.12    19132.22    340.21 o 
   1   7   6     6839.96     6706.69    156.23 o 
   2   7   6     1599.18     1574.88     45.21 o 
   3   7   6     3424.76     3570.34     78.15 o 
   4   7   6     7961.13     8189.77    133.03 o 
   5   7   6     7611.99     7728.86    137.80 o 
   6   7   6     2308.88     2309.03     58.43 o 
   7   7   6     1783.17     1683.03     68.01 o 
   8   7   6       23.39       32.66     18.08 o 
   9   7   6     3560.99     3586.86    143.56 o 
  10   7   6     2590.21     2504.85     76.74 o 
  11   7   6      924.45      960.25     56.41 o 
  12   7   6     1749.04     1562.60     73.12 o 
  13   7   6       36.61       -8.42     31.73 o 
 -10   8   6       84.41       74.70     35.02 o 
  -9   8   6       15.54       20.86     28.29 o 
  -8   8   6     1042.14     1092.29     56.06 o 
  -7   8   6     1606.83     1713.28     62.08 o 
  -6   8   6      524.34      561.06     68.21 o 
  -5   8   6      157.20      104.13     20.61 o 
  -4   8   6       46.46       74.76     20.30 o 
  -3   8   6     3252.25     2978.59     82.95 o 
  -2   8   6     8872.56     8444.68    280.92 o 
  -1   8   6     3229.02     3182.84    141.79 o 
   0   8   6      325.56      334.46     25.64 o 
   1   8   6      219.79      262.25     23.51 o 
   2   8   6     1433.94     1343.04     44.37 o 
   3   8   6     5385.34     5488.65    112.45 o 
   4   8   6     2847.37     2924.78     73.16 o 
   5   8   6       37.43       59.08     14.56 o 
   6   8   6      120.01      150.95     18.85 o 
   7   8   6      136.34      173.81     22.26 o 
   8   8   6     3372.55     3439.10     82.93 o 
   9   8   6     5412.33     5278.32    123.44 o 
  10   8   6      410.44      353.10     34.21 o 
  11   8   6      360.98      348.02     45.42 o 
  12   8   6       46.52       59.36     32.87 o 
  -9   9   6      468.43      506.51     70.04 o 
  -8   9   6     2142.08     2577.46    498.90 o 
  -7   9   6      453.48      521.99     51.74 o 
  -6   9   6       72.18       96.13     23.31 o 
  -5   9   6       27.79       21.16     18.24 o 
  -4   9   6     3472.12     3273.47    593.45 o 
  -3   9   6     2953.94     2842.21    111.34 o 
  -2   9   6      832.75      838.89     42.52 o 
  -1   9   6     1234.98     1173.52     48.26 o 
   0   9   6      351.39      340.37     29.01 o 
   1   9   6      981.38      939.90     41.92 o 
   2   9   6     6850.27     6903.10    148.61 o 
   3   9   6     2209.83     2194.95     62.97 o 
   4   9   6      393.92      375.36     42.39 o 
   5   9   6     1577.70     1537.14     53.08 o 
   6   9   6     1323.78     1418.53     48.05 o 
   7   9   6     9534.75     9849.32    167.31 o 
   8   9   6     4687.66     4648.75    105.14 o 
   9   9   6      292.33      327.14     34.97 o 
  10   9   6      599.23      674.67     55.98 o 
  11   9   6      599.75      613.20     57.02 o 
  12   9   6     1100.28      991.19    102.81 o 
  -9  10   6      319.48      352.12     65.86 o 
  -8  10   6       19.17        2.75     28.71 o 
  -7  10   6      359.08      348.49     74.27 o 
  -6  10   6      150.35      129.89     32.37 o 
  -5  10   6      175.65      172.74     32.16 o 
  -4  10   6      132.11      139.62     30.26 o 
  -3  10   6      462.39      453.51     47.08 o 
  -2  10   6      138.93      152.59     28.55 o 
  -1  10   6      614.54      674.59     46.29 o 
   0  10   6      747.46      783.65     42.33 o 
   1  10   6     3530.05     3393.96     97.95 o 
   2  10   6     1827.67     1796.50     73.30 o 
   3  10   6      201.28      148.53     23.45 o 
   4  10   6     3000.37     2979.43     79.31 o 
   5  10   6     5626.06     5537.10    125.39 o 
   6  10   6     7228.68     7267.93    168.74 o 
   7  10   6     3953.30     3899.82    113.25 o 
   8  10   6       17.93       -1.53     22.43 o 
   9  10   6     1038.22     1083.11     61.75 o 
  10  10   6     1055.53     1031.71     90.46 o 
  11  10   6     1091.02     1061.21     73.79 o 
  12  10   6      802.70      804.85     70.45 o 
  -8  11   6      531.39      536.85     65.63 o 
  -7  11   6      164.16      128.57     46.26 o 
  -6  11   6       65.86       43.24     30.69 o 
  -5  11   6       23.09       16.72     36.05 o 
  -4  11   6       82.28       42.12     27.37 o 
  -3  11   6      512.58      501.26     44.99 o 
  -2  11   6     3952.01     4076.08    192.48 o 
  -1  11   6     3097.56     3202.97    201.81 o 
   0  11   6     2544.76     2798.24    191.46 o 
   1  11   6        7.72        3.64     21.38 o 
   2  11   6     1889.14     1808.91    116.41 o 
   3  11   6     4108.80     4185.31    149.26 o 
   4  11   6     6529.50     6708.97    154.96 o 
   5  11   6     2038.41     2093.51     79.87 o 
   6  11   6       29.21       46.46     24.90 o 
   7  11   6      290.73      267.91     35.97 o 
   8  11   6      778.56      825.23     54.92 o 
   9  11   6     1592.37     1625.58     75.84 o 
  10  11   6     1347.07     1309.96     72.69 o 
  11  11   6      660.12      583.36     75.10 o 
  -7  12   6      525.10       67.60    143.46 o 
  -6  12   6      253.23      284.96     50.07 o 
  -5  12   6       22.03       25.14     38.40 o 
  -4  12   6     1069.06      935.58    192.84 o 
  -3  12   6     3854.44     3488.78   1075.18 o 
  -2  12   6     3505.70     3686.14    206.36 o 
  -1  12   6      754.51      797.46     84.15 o 
   0  12   6       65.80       33.99     26.41 o 
   1  12   6     1358.54     1353.66    106.79 o 
   2  12   6     1328.81     1319.12     86.90 o 
   3  12   6     3312.47     3316.33    168.22 o 
   4  12   6     1257.51     1252.89     71.53 o 
   5  12   6        1.85       17.36     19.80 o 
   6  12   6      172.29      168.78     33.54 o 
   7  12   6     1689.06     1721.99     87.76 o 
   8  12   6     4678.77     4791.67    140.85 o 
   9  12   6     3857.27     3791.24    137.01 o 
  10  12   6      193.90      217.89     48.73 o 
  -5  13   6      302.40      214.32     83.12 o 
  -4  13   6      225.04      179.31     57.84 o 
  -3  13   6      362.46      337.97     70.26 o 
  -2  13   6      329.92      305.39     61.90 o 
  -1  13   6       11.14       49.26     42.89 o 
   0  13   6      168.56      164.04     51.47 o 
   1  13   6      190.04      155.24     37.11 o 
   2  13   6      884.66      856.48     64.68 o 
   3  13   6     1542.18     1599.64    157.18 o 
   4  13   6        2.01        6.83     28.58 o 
   5  13   6      541.42      507.92     56.34 o 
   6  13   6     2696.20     2687.31    108.99 o 
   7  13   6     3502.24     3520.26    157.79 o 
   8  13   6     2516.28     2353.63    197.56 o 
   9  13   6       14.93        1.97     32.02 o 
  -3  14   6      149.74      182.16     54.94 o 
  -2  14   6      151.54       94.02     52.91 o 
  -1  14   6      894.73      915.21    216.80 o 
   0  14   6      116.22       99.40     50.46 o 
   1  14   6      269.87      307.99     64.39 o 
   2  14   6      110.90      142.95     54.17 o 
   3  14   6      656.15      652.56    113.34 o 
   4  14   6     1825.07     2093.32    807.80 o 
   5  14   6     1186.08     1171.22    398.68 o 
   6  14   6      349.87      343.17     73.28 o 
   7  14   6      353.39      337.15     50.73 o 
   0  15   6       36.99       52.48     50.72 o 
   1  15   6        4.92       41.97     45.97 o 
   2  15   6      808.49      864.88    150.66 o 
   3  15   6     1748.46     1973.50    137.69 o 
   4  15   6      653.08      699.70    150.28 o 
   5  15   6       28.29       38.99     49.07 o 
  -3  -9   7      807.33      232.18    212.83 o 
  -2  -9   7      651.04      693.26    112.88 o 
  -1  -9   7      115.24      159.57     40.34 o 
   0  -9   7       36.27       29.32     32.12 o 
   1  -9   7      220.62       87.33    128.17 o 
  -6  -8   7       55.58       44.39     33.95 o 
  -5  -8   7      513.41      576.19    101.42 o 
  -4  -8   7     1121.71     1104.14    143.75 o 
  -3  -8   7     1561.55     1734.20    138.98 o 
  -2  -8   7      210.39      194.69     48.92 o 
  -1  -8   7        9.54       -7.22     27.24 o 
   0  -8   7      131.87      112.37     34.25 o 
   1  -8   7      686.59      828.62    230.91 o 
   2  -8   7      975.96     1142.80    197.47 o 
   3  -8   7       51.21       41.23     29.83 o 
   4  -8   7      287.78      302.58     70.63 o 
  -7  -7   7      712.22      756.04     64.75 o 
  -6  -7   7      473.96      487.24     85.40 o 
  -5  -7   7     1337.32     1407.24    117.52 o 
  -4  -7   7     1067.02     1002.56    137.72 o 
  -3  -7   7      176.74      202.56     35.90 o 
  -2  -7   7      539.50      692.07     78.42 o 
  -1  -7   7      167.86      214.86     55.49 o 
   0  -7   7      188.54      187.25     42.32 o 
   1  -7   7      144.82      149.32     32.72 o 
   2  -7   7       86.10      109.19     30.73 o 
   3  -7   7      990.24     1133.10    184.32 o 
   4  -7   7       93.84      122.10     28.30 o 
   5  -7   7       20.58       42.18     24.87 o 
   6  -7   7      404.93      439.28     65.69 o 
  -9  -6   7     1012.23      594.20    319.76 o 
  -8  -6   7     3044.29     3113.74    109.66 o 
  -7  -6   7     1895.48     1927.25    104.73 o 
  -6  -6   7     1429.03     1377.90     64.31 o 
  -5  -6   7      256.07      188.31     36.01 o 
  -4  -6   7     1624.79     1655.97    129.49 o 
  -3  -6   7     3525.22     3923.79    233.10 o 
  -2  -6   7      969.13      963.04    115.38 o 
  -1  -6   7      340.52      356.78     63.99 o 
   0  -6   7       12.05        3.54     20.90 o 
   1  -6   7      661.58      698.72    120.79 o 
   2  -6   7     2461.07     2751.13    494.97 o 
   3  -6   7     1045.64     1348.01    257.22 o 
   4  -6   7      582.32      665.03     83.49 o 
   5  -6   7      489.86      530.26     66.86 o 
   6  -6   7       11.02       -0.24     19.84 o 
   7  -6   7      373.70      393.74     44.29 o 
  -9  -5   7     2202.48     2315.87    102.72 o 
  -8  -5   7     1573.03     1510.14     71.39 o 
  -7  -5   7      244.93      191.25     31.47 o 
  -6  -5   7        6.83      -10.59     18.55 o 
  -5  -5   7      785.15      775.89     45.92 o 
  -4  -5   7     3192.63     3312.88    114.45 o 
  -3  -5   7     2342.97     2440.52    112.19 o 
  -2  -5   7     1158.17     1231.88     57.77 o 
  -1  -5   7      934.38      891.89     76.53 o 
   0  -5   7      131.37      108.99     23.57 o 
   1  -5   7     2924.92     2973.28    444.55 o 
   2  -5   7     4499.27     4863.94    782.77 o 
   3  -5   7     2404.19     2525.41    238.49 o 
   4  -5   7     1232.01     1261.64    103.83 o 
   5  -5   7       12.82        5.06     16.74 o 
   6  -5   7     1128.04     1204.97     70.70 o 
   7  -5   7     1322.70     1393.12     87.22 o 
   8  -5   7      578.21      564.57     79.57 o 
   9  -5   7        3.54       -4.58    162.42 o 
 -10  -4   7      738.62      669.37     77.99 o 
  -9  -4   7      515.85      481.49     45.34 o 
  -8  -4   7        3.97        4.48     20.88 o 
  -7  -4   7      281.03      251.62     29.16 o 
  -6  -4   7     1649.22     1657.75     85.45 o 
  -5  -4   7     3502.09     3421.28     97.34 o 
  -4  -4   7     1856.44     1837.70     69.53 o 
  -3  -4   7     2708.47     2596.08    108.28 o 
  -2  -4   7        6.99       15.53     16.36 o 
  -1  -4   7      484.00      491.77     32.07 o 
   0  -4   7     3383.22     3226.98    295.10 o 
   1  -4   7     2872.14     2728.27    225.83 o 
   2  -4   7     1175.64     1261.74    137.05 o 
   3  -4   7       11.39        4.88     15.49 o 
   4  -4   7      456.55      474.69     49.22 o 
   5  -4   7      103.16      131.23     24.06 o 
   6  -4   7      429.38      444.16     50.82 o 
   7  -4   7      267.10      249.21     28.62 o 
   8  -4   7       54.20       51.04     21.71 o 
   9  -4   7        4.05       -6.39     21.24 o 
  10  -4   7       58.03       70.77    177.19 o 
 -11  -3   7      591.77      558.18     55.40 o 
 -10  -3   7      457.71      449.47     48.12 o 
  -9  -3   7       52.46       54.37     25.04 o 
  -8  -3   7      850.16      782.35     45.17 o 
  -7  -3   7     2961.36     2884.65     86.23 o 
  -6  -3   7     5557.89     5287.88    204.47 o 
  -5  -3   7     3861.60     3879.56    104.39 o 
  -4  -3   7      404.53      419.43     22.08 o 
  -3  -3   7      346.40      342.88     25.73 o 
  -2  -3   7     5014.33     4977.74    229.36 o 
  -1  -3   7     3055.01     2967.82    144.85 o 
   0  -3   7     1101.72     1127.30     37.61 o 
   1  -3   7      152.57      146.76     20.27 o 
   2  -3   7      675.96      688.08     49.03 o 
   3  -3   7     1484.99     1559.16    104.03 o 
   4  -3   7      840.17      879.00     75.50 o 
   5  -3   7       63.64       64.21     16.10 o 
   6  -3   7      922.74      927.97     72.41 o 
   7  -3   7       24.02       13.76     17.00 o 
   8  -3   7      335.50      360.15     42.20 o 
   9  -3   7     1128.86     1276.26     91.32 o 
  10  -3   7      248.10      250.50     32.05 o 
 -11  -2   7        3.65       16.63     30.45 o 
 -10  -2   7       49.71       38.06     33.77 o 
  -9  -2   7      661.87      617.75     47.52 o 
  -8  -2   7     2266.22     2330.75    110.72 o 
  -7  -2   7     2949.10     2985.94     94.36 o 
  -6  -2   7      397.37      418.34     55.63 o 
  -5  -2   7       98.60       99.00     19.54 o 
  -4  -2   7     1197.58     1177.19     46.76 o 
  -3  -2   7     3386.29     3395.12    187.92 o 
  -2  -2   7     2041.82     2107.80    160.37 o 
  -1  -2   7      485.83      506.30     26.96 o 
   0  -2   7       89.28       97.79     11.37 o 
   1  -2   7       58.04       61.11     11.91 o 
   2  -2   7     4722.35     4766.65    351.23 o 
   3  -2   7     5339.67     5373.40    235.16 o 
   4  -2   7      363.93      395.06     38.26 o 
   5  -2   7      690.50      732.26     56.69 o 
   6  -2   7       15.40       -4.73     13.78 o 
   7  -2   7     2348.69     2418.20    147.93 o 
   8  -2   7     3272.69     3413.68    179.77 o 
   9  -2   7      347.06      389.93     56.50 o 
  10  -2   7       16.27       32.84     21.41 o 
  11  -2   7        7.03       -2.06     22.40 o 
 -11  -1   7      265.05      265.11     50.04 o 
 -10  -1   7     1456.41     1436.20    121.48 o 
  -9  -1   7     2356.53     2377.59     90.07 o 
  -8  -1   7      536.48      492.01     52.12 o 
  -7  -1   7      953.50      973.47     49.19 o 
  -6  -1   7      852.86      820.96     41.76 o 
  -5  -1   7     2819.33     2886.98     64.88 o 
  -4  -1   7     3996.92     3932.80     77.67 o 
  -3  -1   7     1524.46     1538.38     42.27 o 
  -2  -1   7      171.09      162.70     13.68 o 
  -1  -1   7      969.08      958.17     27.82 o 
   0  -1   7     1694.19     1625.91     49.99 o 
   1  -1   7     7344.52     6852.82    253.71 o 
   2  -1   7     6556.66     6656.57    448.64 o 
   3  -1   7      890.58      905.03     41.27 o 
   4  -1   7     1386.90     1355.65     51.91 o 
   5  -1   7      176.19      181.83     15.60 o 
   6  -1   7     1658.32     1669.09    131.50 o 
   7  -1   7     1802.43     1898.59     85.84 o 
   8  -1   7      161.57      165.26     22.54 o 
   9  -1   7      265.03      277.58     27.84 o 
  10  -1   7       35.08       28.22     19.91 o 
  11  -1   7      256.78      314.47     36.43 o 
 -12   0   7      562.31      117.11    224.54 o 
 -11   0   7     1129.56     1076.54     80.05 o 
 -10   0   7     2868.02     2658.49    432.01 o 
  -9   0   7      143.91      132.98     30.74 o 
  -8   0   7      497.29      477.67     38.68 o 
  -7   0   7     3323.05     3207.83    178.90 o 
  -6   0   7     1640.03     1650.95     47.25 o 
  -5   0   7    11542.49    11347.31    188.64 o 
  -4   0   7     3953.92     3817.61     73.82 o 
  -3   0   7       18.81       30.03      9.76 o 
  -2   0   7     5905.90     6130.81    122.31 o 
  -1   0   7     6249.45     5927.02    167.17 o 
   0   0   7    12533.17    11240.66    359.40 o 
   1   0   7    17405.25    18131.60   1207.43 o 
   2   0   7       10.81       11.67     12.53 o 
   3   0   7     3098.86     3098.22    123.20 o 
   4   0   7     5487.46     5402.71    242.30 o 
   5   0   7     3057.58     3116.38    177.42 o 
   6   0   7     1489.39     1458.29    108.24 o 
   7   0   7      241.32      236.59     20.83 o 
   8   0   7     1215.33     1204.32     66.60 o 
   9   0   7      728.73      757.83     66.00 o 
  10   0   7     1557.70     1571.01    100.84 o 
  11   0   7     1122.10     1337.07     85.74 o 
  12   0   7      544.97      620.18     44.55 o 
 -12   1   7      289.18      162.78     59.88 o 
 -11   1   7     1003.60      959.89    218.71 o 
 -10   1   7        4.40       35.40     31.48 o 
  -9   1   7      207.82      195.15     32.84 o 
  -8   1   7      712.54      702.97     60.41 o 
  -7   1   7     2959.10     2899.25    203.95 o 
  -6   1   7     6972.65     6678.25    152.04 o 
  -5   1   7     3996.63     3863.17    208.97 o 
  -4   1   7       66.29       63.43     11.07 o 
  -3   1   7     3814.18     3801.14     64.36 o 
  -2   1   7     6863.12     6634.97    124.42 o 
  -1   1   7    14020.56    13934.76    287.03 o 
   0   1   7     5286.40     4962.21    178.44 o 
   1   1   7      436.99      568.95     69.51 o 
   2   1   7     4429.40     4710.06    422.58 o 
   3   1   7     4405.11     4460.74    265.35 o 
   4   1   7     5308.83     5382.39    182.80 o 
   5   1   7     3286.74     3217.19    122.39 o 
   6   1   7      950.73      919.30     30.71 o 
   7   1   7      265.88      280.15     29.73 o 
   8   1   7     2199.47     2262.48     89.64 o 
   9   1   7     2750.96     2902.40    153.96 o 
  10   1   7     3794.73     3854.36    143.79 o 
  11   1   7      584.04      663.25     51.61 o 
  12   1   7        1.57       -8.51     22.48 o 
 -12   2   7      310.50      207.49     76.64 o 
 -11   2   7       15.37        0.28     32.46 o 
 -10   2   7      284.73      254.13     45.83 o 
  -9   2   7     2402.13     2499.50     92.70 o 
  -8   2   7     3391.03     3110.76    227.59 o 
  -7   2   7     2255.39     2084.38    106.20 o 
  -6   2   7       78.85       77.77     15.92 o 
  -5   2   7     1944.07     1989.98     51.67 o 
  -4   2   7     1482.64     1461.28     45.01 o 
  -3   2   7     4162.33     4200.58     69.89 o 
  -2   2   7     1367.81     1321.44     55.21 o 
  -1   2   7       45.16       62.73     15.66 o 
   0   2   7     1424.28     1492.99     51.74 o 
   1   2   7      330.62      402.86     45.57 o 
   2   2   7     2813.79     2903.71     95.16 o 
   3   2   7     8600.25     9032.59    337.11 o 
   4   2   7     2169.56     2159.89     48.23 o 
   5   2   7      166.72      180.14     13.87 o 
   6   2   7      588.74      564.55     24.48 o 
   7   2   7     2458.34     2540.95     90.56 o 
   8   2   7     3197.33     3303.49    119.20 o 
   9   2   7     1719.35     1698.54     58.94 o 
  10   2   7        9.50        2.13     15.63 o 
  11   2   7      110.59       88.47     23.80 o 
  12   2   7      100.74       97.90     26.80 o 
 -12   3   7       70.34       43.70    131.36 o 
 -11   3   7      492.95      478.15     94.65 o 
 -10   3   7     1175.81     1207.67     70.42 o 
  -9   3   7     2673.64     2727.46     89.85 o 
  -8   3   7      377.01      379.46     25.70 o 
  -7   3   7      277.70      316.39     23.27 o 
  -6   3   7     2047.90     2095.58     79.02 o 
  -5   3   7     1393.49     1503.13     57.37 o 
  -4   3   7     1624.63     1641.83     38.37 o 
  -3   3   7     3031.20     2973.46     54.72 o 
  -2   3   7      341.69      347.84     14.69 o 
  -1   3   7     3927.76     3885.09    108.01 o 
   0   3   7     2713.98     2491.70     54.98 o 
   1   3   7    13753.92    13480.95    322.62 o 
   2   3   7    16041.01    16398.70    411.05 o 
   3   3   7        9.00       13.73      5.99 o 
   4   3   7     6068.23     6039.64    184.22 o 
   5   3   7     3272.03     3282.31    100.65 o 
   6   3   7     3624.70     3755.78    153.65 o 
   7   3   7     2216.06     2299.53     66.00 o 
   8   3   7       39.37       46.58     14.01 o 
   9   3   7     2252.90     2045.24     54.57 o 
  10   3   7      463.63      411.91     28.17 o 
  11   3   7       61.90       50.95     19.74 o 
  12   3   7      337.12      366.46     37.19 o 
  13   3   7      125.88      139.26     31.48 o 
 -11   4   7       32.43       61.47     35.80 o 
 -10   4   7      126.31      128.66     31.74 o 
  -9   4   7        4.49       11.30     20.88 o 
  -8   4   7      315.41      290.84     25.77 o 
  -7   4   7     2244.97     2238.18     58.80 o 
  -6   4   7      526.01      548.65     32.38 o 
  -5   4   7     1437.46     1460.49     48.02 o 
  -4   4   7     1770.88     1743.41     41.64 o 
  -3   4   7      355.33      387.82     22.75 o 
  -2   4   7     4831.47     4745.96     79.00 o 
  -1   4   7     7752.35     8136.00    109.14 o 
   0   4   7     6622.11     6368.26    108.35 o 
   1   4   7     5101.17     5086.54     92.65 o 
   2   4   7      317.11      344.75     23.31 o 
   3   4   7     8829.27     8798.58    207.35 o 
   4   4   7     4233.61     4265.53     98.75 o 
   5   4   7     1178.98     1218.20     49.33 o 
   6   4   7     2803.50     2877.25     98.63 o 
   7   4   7       68.12       65.67     13.45 o 
   8   4   7     3701.00     3560.60    109.87 o 
   9   4   7     2273.29     2172.49     86.83 o 
  10   4   7     1022.75     1001.20     40.96 o 
  11   4   7     2349.18     2251.21     65.73 o 
  12   4   7      343.68      342.61     40.01 o 
  13   4   7      623.27      570.45     45.21 o 
 -11   5   7        3.42      -12.07     28.74 o 
 -10   5   7       61.72       39.35     27.35 o 
  -9   5   7     1129.48     1184.93    156.94 o 
  -8   5   7     3795.04     3886.94    456.46 o 
  -7   5   7     2376.73     2467.27    142.35 o 
  -6   5   7      321.93      354.47     23.73 o 
  -5   5   7      867.08      846.95     51.27 o 
  -4   5   7     4173.73     4100.71     97.81 o 
  -3   5   7    10895.49    10530.17    357.71 o 
  -2   5   7     4453.60     4599.03    143.47 o 
  -1   5   7      710.09      724.98     36.89 o 
   0   5   7       38.75       40.92      9.31 o 
   1   5   7     1232.10     1253.08     31.87 o 
   2   5   7    10637.92    10943.88    141.23 o 
   3   5   7     4547.96     4652.75     69.86 o 
   4   5   7     1661.69     1732.07     39.67 o 
   5   5   7      213.78      201.71     16.70 o 
   6   5   7        9.25       18.86     12.29 o 
   7   5   7     5678.75     5528.43    155.41 o 
   8   5   7     6495.79     6218.16    154.97 o 
   9   5   7     3992.62     3856.05    158.87 o 
  10   5   7     1794.12     1810.60     61.16 o 
  11   5   7        0.27      -18.87     18.87 o 
  12   5   7      868.77      879.75     49.83 o 
  13   5   7     1126.66     1182.11     76.80 o 
 -11   6   7       33.51       47.71     39.11 o 
 -10   6   7     1002.46      998.61     72.31 o 
  -9   6   7     3001.45     2992.73    609.76 o 
  -8   6   7     2897.94     3057.28     85.66 o 
  -7   6   7     1396.15     1436.43     52.86 o 
  -6   6   7       34.22       21.23     14.02 o 
  -5   6   7     5045.81     4839.18    208.64 o 
  -4   6   7     9237.84     9116.79    254.24 o 
  -3   6   7     2769.78     2646.70    110.63 o 
  -2   6   7      789.75      750.03     32.69 o 
  -1   6   7      599.16      643.03     29.10 o 
   0   6   7      509.87      454.86     59.58 o 
   1   6   7    12708.69    12780.04    266.12 o 
   2   6   7    11369.57    11597.80    184.55 o 
   3   6   7     2745.69     2686.21     52.09 o 
   4   6   7      166.05      160.56     15.08 o 
   5   6   7     1295.74     1367.19     47.16 o 
   6   6   7    10042.12    10155.02    272.17 o 
   7   6   7    12210.42    12020.28    360.88 o 
   8   6   7     5695.16     5503.34    206.59 o 
   9   6   7      580.14      570.92     34.93 o 
  10   6   7      451.56      420.43     33.51 o 
  11   6   7     1382.19     1260.97     55.04 o 
  12   6   7      836.45      875.30     56.21 o 
  13   6   7      443.25      382.70     45.20 o 
 -10   7   7      621.00      474.64    107.89 o 
  -9   7   7       99.65       62.08     27.20 o 
  -8   7   7      223.37      231.89     29.51 o 
  -7   7   7       65.91       60.97     20.72 o 
  -6   7   7      754.78      709.03     34.33 o 
  -5   7   7      836.77      831.81     52.11 o 
  -4   7   7      185.78      194.64     19.30 o 
  -3   7   7     2000.26     1974.89     81.80 o 
  -2   7   7       17.48        4.89     13.40 o 
  -1   7   7     1114.65     1047.47     40.06 o 
   0   7   7     5353.55     5298.02    113.84 o 
   1   7   7    11014.48    10864.92    234.00 o 
   2   7   7     5272.62     5190.36    102.40 o 
   3   7   7      813.60      753.61     29.97 o 
   4   7   7     4848.86     4886.74     85.98 o 
   5   7   7     8448.73     8622.50    186.33 o 
   6   7   7     6039.30     6083.75    123.96 o 
   7   7   7     2164.70     2180.98     62.57 o 
   8   7   7      610.81      566.65     34.10 o 
   9   7   7      435.28      406.24     32.31 o 
  10   7   7     1800.83     1740.18     62.81 o 
  11   7   7      723.95      650.91     43.29 o 
  12   7   7      679.44      610.03     50.15 o 
  13   7   7      142.97      104.16     36.07 o 
 -10   8   7        3.83       -0.51     40.40 o 
  -9   8   7       77.83       38.92     26.57 o 
  -8   8   7       18.46        7.25     20.84 o 
  -7   8   7      783.29      903.37     51.12 o 
  -6   8   7      190.28      226.82     28.01 o 
  -5   8   7      259.72      248.20     37.69 o 
  -4   8   7      841.39      833.40     53.95 o 
  -3   8   7     2332.94     2016.51    110.63 o 
  -2   8   7     8006.11     7596.28    163.72 o 
  -1   8   7     4675.50     4503.70    118.94 o 
   0   8   7      549.99      575.88     31.66 o 
   1   8   7      772.08      774.38     35.19 o 
   2   8   7      371.65      370.13     30.77 o 
   3   8   7     5974.28     6086.13    167.71 o 
   4   8   7     1566.95     1657.39     49.80 o 
   5   8   7      300.52      303.84     21.40 o 
   6   8   7       22.07       33.07     16.58 o 
   7   8   7      239.38      262.17     26.69 o 
   8   8   7     1109.17     1052.70     46.86 o 
   9   8   7     1391.55     1249.31     56.66 o 
  10   8   7     1891.04     1788.19     64.96 o 
  11   8   7      103.70       65.87     25.18 o 
  12   8   7      109.44      103.00     32.57 o 
  -9   9   7      233.98      176.49     55.56 o 
  -8   9   7     1058.71     1240.08     63.35 o 
  -7   9   7      636.23      672.12     57.80 o 
  -6   9   7       87.53       84.05     22.64 o 
  -5   9   7      158.96      129.80     23.94 o 
  -4   9   7     2892.36     2722.49    140.52 o 
  -3   9   7     7108.84     6953.88    195.38 o 
  -2   9   7     1334.56     1328.69     52.89 o 
  -1   9   7      178.39      181.18     24.50 o 
   0   9   7      748.14      761.90     47.13 o 
   1   9   7       90.35       86.10     18.80 o 
   2   9   7     5677.82     5587.87    163.37 o 
   3   9   7     1461.82     1521.14     52.07 o 
   4   9   7       90.33       85.19     18.55 o 
   5   9   7       71.25       70.09     18.41 o 
   6   9   7      911.66      967.67     37.42 o 
   7   9   7     6184.24     6214.21    124.53 o 
   8   9   7     8388.18     8406.51    174.32 o 
   9   9   7      812.81      817.71     46.32 o 
  10   9   7        5.33       13.98     24.55 o 
  11   9   7      643.66      722.32     60.00 o 
  12   9   7     2092.85     2189.02    102.06 o 
  -8  10   7       98.81      108.14     34.75 o 
  -7  10   7      306.82      309.72     42.34 o 
  -6  10   7      217.29      167.65     29.77 o 
  -5  10   7      169.34      166.90     26.49 o 
  -4  10   7     1158.52     1242.46     91.87 o 
  -3  10   7      749.45      778.47     81.06 o 
  -2  10   7        8.61       -4.10     19.10 o 
  -1  10   7      337.46      351.17     32.17 o 
   0  10   7      372.49      381.00     32.09 o 
   1  10   7     3362.11     3352.64    131.12 o 
   2  10   7     3534.06     3501.85     93.57 o 
   3  10   7       97.44       89.78     25.12 o 
   4  10   7      676.72      720.64     38.04 o 
   5  10   7     5160.10     5026.58    113.21 o 
   6  10   7     8394.68     8284.33    170.65 o 
   7  10   7     5341.90     5333.89    136.28 o 
   8  10   7      814.93      816.46     50.21 o 
   9  10   7      171.80      172.93     33.20 o 
  10  10   7      720.49      751.34     61.10 o 
  11  10   7     1912.19     2014.52     96.87 o 
  -7  11   7      314.13      333.60     64.31 o 
  -6  11   7      211.95      220.99     38.96 o 
  -5  11   7      285.61      317.89     41.20 o 
  -4  11   7      457.37      439.50     61.47 o 
  -3  11   7      269.53      256.08     36.71 o 
  -2  11   7     2401.02     2397.26    134.86 o 
  -1  11   7     2025.81     1962.83    163.59 o 
   0  11   7     2440.71     2522.10    200.89 o 
   1  11   7     2563.38     2709.94     96.95 o 
   2  11   7      240.76      217.04     29.19 o 
   3  11   7     1851.48     1863.45     74.74 o 
   4  11   7     5272.54     5258.73    122.72 o 
   5  11   7     3176.01     2997.16    102.23 o 
   6  11   7     1869.95     1830.51     86.72 o 
   7  11   7      576.71      510.83     44.07 o 
   8  11   7      201.61      183.38     38.49 o 
   9  11   7      629.15      638.71     57.12 o 
  10  11   7     1443.81     1369.68     82.17 o 
  11  11   7     1186.82     1088.95     76.60 o 
  -6  12   7      303.93      394.85     74.11 o 
  -5  12   7       88.46       94.39     32.41 o 
  -4  12   7      131.55      108.90     45.27 o 
  -3  12   7     1242.52     1184.49     75.48 o 
  -2  12   7     2396.43     2610.99    149.41 o 
  -1  12   7     2835.84     2942.77    155.14 o 
   0  12   7     1626.97     1722.74    105.01 o 
   1  12   7       74.33       71.96     28.44 o 
   2  12   7     1469.94     1416.22     70.70 o 
   3  12   7     3237.80     3283.39    121.85 o 
   4  12   7     2533.69     2656.61     99.94 o 
   5  12   7     1414.91     1473.45     67.44 o 
   6  12   7       78.70       82.72     28.10 o 
   7  12   7      434.93      425.44     62.35 o 
   8  12   7     1442.93     1505.74     72.95 o 
   9  12   7     1770.37     1883.59     93.61 o 
  10  12   7      594.67      605.56     61.00 o 
  -5  13   7       97.28       87.33     35.10 o 
  -4  13   7      228.32      151.17     55.05 o 
  -3  13   7      761.77      663.86    177.92 o 
  -2  13   7      931.83      922.61     91.55 o 
  -1  13   7       97.96      100.76     35.95 o 
   0  13   7       40.70       43.64     30.57 o 
   1  13   7       62.44       48.34     29.00 o 
   2  13   7      718.20      769.68    100.39 o 
   3  13   7     1140.91     1231.27    106.19 o 
   4  13   7      138.71      164.97     35.31 o 
   5  13   7        7.94       -1.64     26.65 o 
   6  13   7      575.63      497.28     41.71 o 
   7  13   7      760.04      765.34     57.11 o 
   8  13   7     1493.98     1593.94     79.11 o 
   9  13   7      495.05      532.08     69.10 o 
  -3  14   7       49.38       39.31     44.46 o 
  -2  14   7       98.52       59.20     46.05 o 
  -1  14   7      240.24      240.83     59.33 o 
   0  14   7       36.53       28.71     39.65 o 
   1  14   7       88.42       86.26     48.67 o 
   2  14   7      393.18      351.17     70.04 o 
   3  14   7      182.18      156.11     47.27 o 
   4  14   7     1422.69     1492.35    104.90 o 
   5  14   7     1108.23      984.03     75.61 o 
   6  14   7      546.27      525.86     61.58 o 
   7  14   7      926.33      946.38     61.09 o 
   0  15   7      140.62      144.64     58.30 o 
   1  15   7      117.77      151.57     58.30 o 
   2  15   7      414.14      355.88     71.20 o 
   3  15   7     2680.66     3022.96    252.29 o 
   4  15   7     2165.38     2297.23    762.48 o 
   5  15   7      955.81     1041.34    214.92 o 
  -3  -8   8      914.17     1074.26    456.72 o 
  -2  -8   8      369.52      411.76     77.83 o 
  -1  -8   8       10.26      -15.13     28.69 o 
   0  -8   8        8.55       -2.02     30.48 o 
   1  -8   8      542.50      661.43    181.75 o 
  -6  -7   8      431.06      198.58    259.68 o 
  -5  -7   8     1168.92     1232.61    173.37 o 
  -4  -7   8     1630.14     1658.41     94.46 o 
  -3  -7   8       75.01       89.32     33.77 o 
  -2  -7   8      311.88      374.82     66.51 o 
  -1  -7   8      221.96      286.29     40.35 o 
   0  -7   8      865.19      975.50    209.68 o 
   1  -7   8      686.96      759.77    194.53 o 
   2  -7   8       34.05       36.20     28.91 o 
   3  -7   8      460.30      490.24     95.32 o 
   4  -7   8       47.15       41.35     30.33 o 
  -7  -6   8     1922.39     2069.70    141.84 o 
  -6  -6   8     1958.56     2135.89    118.23 o 
  -5  -6   8     1809.40     2001.05    164.90 o 
  -4  -6   8        2.19       -9.95     24.22 o 
  -3  -6   8     2450.63     2612.26    133.88 o 
  -2  -6   8     1514.60     1619.69     75.94 o 
  -1  -6   8      802.87      990.02    142.80 o 
   0  -6   8     1045.64     1003.87    185.79 o 
   1  -6   8       20.42       15.01     24.19 o 
   2  -6   8     1267.52     1338.80    266.34 o 
   3  -6   8      543.47      597.15     94.64 o 
   4  -6   8      321.70      305.60     65.92 o 
   5  -6   8      866.98      904.59    195.55 o 
   6  -6   8      221.40      233.36     37.24 o 
  -8  -5   8     1614.18     1587.38    115.38 o 
  -7  -5   8     1190.54     1208.02     75.81 o 
  -6  -5   8      711.22      699.21     80.47 o 
  -5  -5   8        5.14        1.18     23.87 o 
  -4  -5   8     1417.74     1425.92     71.47 o 
  -3  -5   8     1796.05     1961.50     99.05 o 
  -2  -5   8     1236.08     1170.24    144.41 o 
  -1  -5   8      907.55     1011.14    112.59 o 
   0  -5   8      471.61      410.73     53.90 o 
   1  -5   8      841.67      864.64    169.03 o 
   2  -5   8     3059.58     3363.10    637.91 o 
   3  -5   8     1792.94     1963.80    385.25 o 
   4  -5   8     2407.69     2463.25    191.15 o 
   5  -5   8      696.34      746.28    108.49 o 
   6  -5   8      146.38      125.13     28.33 o 
   7  -5   8      637.73      640.51     85.14 o 
   8  -5   8      368.27      129.84    190.94 o 
  -9  -4   8      454.43      413.06     44.91 o 
  -8  -4   8       54.24       40.42     27.30 o 
  -7  -4   8       52.39       59.92     30.67 o 
  -6  -4   8      211.82      228.84     36.74 o 
  -5  -4   8     1484.13     1500.52     91.13 o 
  -4  -4   8     1550.51     1502.22    115.53 o 
  -3  -4   8      297.32      316.74     31.94 o 
  -2  -4   8      219.71      268.55     28.69 o 
  -1  -4   8        9.20       14.36     17.17 o 
   0  -4   8      567.32      595.07     78.19 o 
   1  -4   8     3271.46     3335.77    455.65 o 
   2  -4   8     2359.34     2559.42    424.42 o 
   3  -4   8      829.61      829.01    117.43 o 
   4  -4   8      174.84      176.82     24.97 o 
   5  -4   8       38.66       64.63     21.68 o 
   6  -4   8      131.06      136.36     26.37 o 
   7  -4   8       93.33      111.84     23.67 o 
   8  -4   8       22.77       15.31     20.92 o 
   9  -4   8       51.91      -77.90    123.22 o 
 -10  -3   8      184.96      145.47     37.73 o 
  -9  -3   8       10.83        1.04     22.88 o 
  -8  -3   8      296.83      273.37     32.28 o 
  -7  -3   8      988.99      977.43     46.94 o 
  -6  -3   8     2830.30     2710.52    100.41 o 
  -5  -3   8     2974.17     2885.46    114.72 o 
  -4  -3   8     1481.14     1408.81     54.67 o 
  -3  -3   8       44.02       37.43     17.08 o 
  -2  -3   8     1572.19     1588.54     58.86 o 
  -1  -3   8     2841.24     2893.49    168.57 o 
   0  -3   8     4173.87     4183.42    582.79 o 
   1  -3   8     1526.52     1455.64    321.21 o 
   2  -3   8        2.72        4.23     16.77 o 
   3  -3   8      941.30      929.35     89.19 o 
   4  -3   8     1001.74     1001.44    123.74 o 
   5  -3   8      143.66      170.73     24.65 o 
   6  -3   8       43.22       47.56     17.50 o 
   7  -3   8       37.06       26.02     18.53 o 
   8  -3   8      270.20      273.51     31.06 o 
   9  -3   8      162.68      138.99     30.84 o 
  10  -3   8      210.30       15.78    182.28 o 
 -10  -2   8        2.36       -1.84     31.16 o 
  -9  -2   8      151.87      172.06     33.59 o 
  -8  -2   8     2362.70     2360.52     87.17 o 
  -7  -2   8     2856.44     2910.04     93.84 o 
  -6  -2   8     2553.12     2518.68     80.84 o 
  -5  -2   8     1392.47     1344.15     54.72 o 
  -4  -2   8      140.70      154.41     24.35 o 
  -3  -2   8     3765.34     3748.96    139.56 o 
  -2  -2   8     4457.31     4722.26    126.10 o 
  -1  -2   8     1050.42     1079.00     38.82 o 
   0  -2   8       80.59       97.29     12.51 o 
   1  -2   8       24.89       24.16     11.65 o 
   2  -2   8     1655.54     1703.72    166.84 o 
   3  -2   8     2816.82     2812.76    245.78 o 
   4  -2   8     1943.60     1807.00    179.38 o 
   5  -2   8      283.00      289.45     25.17 o 
   6  -2   8      198.79      204.17     20.96 o 
   7  -2   8      727.23      747.66     78.07 o 
   8  -2   8     1937.97     2084.59     91.24 o 
   9  -2   8     1644.58     1721.95    115.78 o 
  10  -2   8      402.51      396.81     53.78 o 
 -11  -1   8       20.67       46.98     45.42 o 
 -10  -1   8      995.97     1027.97    109.72 o 
  -9  -1   8     5281.20     5506.93    174.40 o 
  -8  -1   8     2395.34     2294.44     84.14 o 
  -7  -1   8      248.86      203.20     29.10 o 
  -6  -1   8      457.15      479.49     33.75 o 
  -5  -1   8       55.60       77.97     18.16 o 
  -4  -1   8     8233.44     8346.61    215.25 o 
  -3  -1   8     1955.48     1948.69     78.59 o 
  -2  -1   8      178.62      203.58     18.41 o 
  -1  -1   8      834.43      843.33     31.77 o 
   0  -1   8       44.23       49.91     10.17 o 
   1  -1   8     2961.63     2649.49    192.27 o 
   2  -1   8     8768.36     7731.54    446.56 o 
   3  -1   8     3140.99     3020.73    184.14 o 
   4  -1   8     1285.27     1217.06    111.39 o 
   5  -1   8       24.97       14.41     13.55 o 
   6  -1   8     1423.88     1443.42     90.89 o 
   7  -1   8     4393.71     4739.06    264.29 o 
   8  -1   8     1938.66     2029.56     94.55 o 
   9  -1   8       75.12       54.72     21.18 o 
  10  -1   8       21.86       17.49     21.14 o 
  11  -1   8        7.22       14.89     23.49 o 
 -11   0   8      744.75      607.05    107.45 o 
 -10   0   8     3615.55     3632.67    597.60 o 
  -9   0   8     1538.83     1674.92     75.56 o 
  -8   0   8        6.82        5.54     21.41 o 
  -7   0   8      219.50      231.18     28.61 o 
  -6   0   8     1379.44     1334.30     94.88 o 
  -5   0   8     3473.51     3427.43     88.82 o 
  -4   0   8     9195.24     8967.68    272.94 o 
  -3   0   8      294.52      274.64     22.61 o 
  -2   0   8      747.50      784.74     27.57 o 
  -1   0   8     2136.21     2218.31     55.24 o 
   0   0   8    13305.02    12137.84    445.67 o 
   1   0   8    18840.97    16788.70    529.22 o 
   2   0   8     4891.57     4512.29    183.41 o 
   3   0   8      122.63       89.25     38.23 o 
   4   0   8      314.06      318.78     22.88 o 
   5   0   8     4159.74     4144.27    282.34 o 
   6   0   8     4054.16     4240.18    327.03 o 
   7   0   8     1031.38     1058.85     82.66 o 
   8   0   8       84.90       84.69     19.51 o 
   9   0   8        7.46       12.16     17.21 o 
  10   0   8       83.04       84.78     23.55 o 
  11   0   8      656.61      677.35     49.93 o 
 -11   1   8      473.28      406.48     56.44 o 
 -10   1   8      169.28      136.92     44.05 o 
  -9   1   8        5.14        3.53     23.58 o 
  -8   1   8      537.47      502.76     51.80 o 
  -7   1   8      481.04      437.23     37.19 o 
  -6   1   8     2675.96     2564.94    134.31 o 
  -5   1   8     7820.03     7205.60    251.48 o 
  -4   1   8      897.60      908.81     61.85 o 
  -3   1   8       91.35      115.19     17.45 o 
  -2   1   8     5368.66     5489.59    112.32 o 
  -1   1   8    10099.08    10026.73    286.91 o 
   0   1   8    12354.83    11202.59    633.06 o 
   1   1   8     1634.01     1454.59    123.71 o 
   2   1   8      231.12      239.11     47.47 o 
   3   1   8      272.18      229.81     77.69 o 
   4   1   8     1378.44     1422.68     85.85 o 
   5   1   8     4550.31     4597.02    176.04 o 
   6   1   8     1164.08     1127.35     65.48 o 
   7   1   8       74.14       80.52     15.87 o 
   8   1   8       79.12       97.04     19.33 o 
   9   1   8      622.82      627.84     40.95 o 
  10   1   8     2273.59     2460.47    132.89 o 
  11   1   8     1057.31     1151.96     69.63 o 
  12   1   8       25.58       33.05     25.55 o 
 -11   2   8        3.63        8.53     33.28 o 
 -10   2   8      257.33      240.94     44.11 o 
  -9   2   8      993.54      963.70     91.42 o 
  -8   2   8     2380.86     2361.06     85.75 o 
  -7   2   8     1684.39     1738.41    126.64 o 
  -6   2   8     2031.73     2089.03     71.11 o 
  -5   2   8       43.40       59.00     19.46 o 
  -4   2   8     2061.26     2061.02     74.00 o 
  -3   2   8     4784.94     4603.42    117.23 o 
  -2   2   8     3733.20     3727.13     91.92 o 
  -1   2   8      967.51      934.31     28.37 o 
   0   2   8        8.59       20.55     10.91 o 
   1   2   8       62.02       49.52     30.76 o 
   2   2   8      888.27      887.46     63.63 o 
   3   2   8      791.57      891.73     44.59 o 
   4   2   8      752.28      749.05     20.09 o 
   5   2   8       65.46       74.02     11.40 o 
   6   2   8       29.77       29.24     11.35 o 
   7   2   8     1376.85     1339.54     45.87 o 
   8   2   8     2743.10     2749.94    144.05 o 
   9   2   8     2232.79     2368.49    124.46 o 
  10   2   8      200.04      211.34     26.97 o 
  11   2   8        0.91       -2.88     19.86 o 
  12   2   8       37.91       26.93     24.21 o 
 -11   3   8      491.71      503.16     96.83 o 
 -10   3   8      938.94      827.75    137.77 o 
  -9   3   8     3743.49     3573.62    653.86 o 
  -8   3   8     1458.96     1407.54     64.92 o 
  -7   3   8      397.86      350.86     35.26 o 
  -6   3   8     2083.33     2047.07     67.85 o 
  -5   3   8     2596.76     2460.04    113.44 o 
  -4   3   8     2770.45     2633.44     71.36 o 
  -3   3   8     3399.68     3306.56     97.69 o 
  -2   3   8       25.62       43.50     11.69 o 
  -1   3   8      551.60      512.71     25.67 o 
   0   3   8     3996.16     3877.27     78.74 o 
   1   3   8     4169.67     4198.92     92.04 o 
   2   3   8     5931.70     5700.80    157.57 o 
   3   3   8     1135.78     1159.43     31.54 o 
   4   3   8     1162.53     1208.96     57.17 o 
   5   3   8     3898.43     3945.98    127.13 o 
   6   3   8     5582.21     5745.04    247.55 o 
   7   3   8     8015.87     8195.54    355.86 o 
   8   3   8     1782.97     1809.24     53.72 o 
   9   3   8      474.75      503.98     32.88 o 
  10   3   8      151.82      171.86     25.07 o 
  11   3   8      146.87      150.01     30.93 o 
  12   3   8      609.12      607.40     43.20 o 
 -11   4   8      287.11      235.73     81.77 o 
 -10   4   8      473.16      484.42     95.90 o 
  -9   4   8      469.69      437.74     77.74 o 
  -8   4   8      265.48      211.04     32.28 o 
  -7   4   8     1258.49     1250.91    100.27 o 
  -6   4   8       93.09       90.52     22.41 o 
  -5   4   8      494.99      528.44     37.64 o 
  -4   4   8     5193.46     4937.00    189.35 o 
  -3   4   8        3.36       -1.74     11.86 o 
  -2   4   8     2123.75     2059.47     63.94 o 
  -1   4   8     5695.31     5708.91    164.90 o 
   0   4   8    13098.96    12558.55    293.18 o 
   1   4   8    12666.75    12188.42    468.16 o 
   2   4   8     3545.27     3505.89    104.18 o 
   3   4   8     3684.47     3699.08     90.26 o 
   4   4   8     9639.85     9715.31    391.26 o 
   5   4   8     6127.04     6521.96    295.21 o 
   6   4   8     5735.61     5859.04    300.00 o 
   7   4   8     2274.98     2188.48     92.12 o 
   8   4   8       97.27      115.49     18.92 o 
   9   4   8      968.22      969.72     41.60 o 
  10   4   8      324.51      320.39     29.12 o 
  11   4   8     1636.43     1602.28     86.86 o 
  12   4   8      947.17      961.71    109.30 o 
 -11   5   8      199.56      135.19     48.59 o 
 -10   5   8       62.58       74.11     36.86 o 
  -9   5   8      368.52      346.16     56.07 o 
  -8   5   8     1228.29     1250.83    231.65 o 
  -7   5   8     1055.21     1017.95     94.46 o 
  -6   5   8      940.96     1017.16     71.99 o 
  -5   5   8     3212.93     3016.37    110.08 o 
  -4   5   8     1443.15     1315.80     51.35 o 
  -3   5   8    14311.03    13543.85    614.97 o 
  -2   5   8    10146.74     9759.35    215.44 o 
  -1   5   8     8087.46     7913.74    162.39 o 
   0   5   8     5088.17     4816.41    223.67 o 
   1   5   8      721.19      734.61     35.12 o 
   2   5   8     6129.28     6317.72    132.78 o 
   3   5   8     4903.65     5114.61    108.60 o 
   4   5   8      745.55      746.93     30.04 o 
   5   5   8     2934.79     2946.45    154.26 o 
   6   5   8     2144.38     2074.83     91.20 o 
   7   5   8       54.58       63.67     13.61 o 
   8   5   8     1642.56     1569.08     54.43 o 
   9   5   8     1417.81     1335.18     51.29 o 
  10   5   8     1943.05     1825.29     75.36 o 
  11   5   8     1338.74     1339.74     77.30 o 
  12   5   8       19.09       27.02     27.11 o 
 -10   6   8      165.85      133.03     41.68 o 
  -9   6   8     2153.53     1836.60    536.10 o 
  -8   6   8     1584.48     1566.68    264.35 o 
  -7   6   8     1320.42     1397.85     90.09 o 
  -6   6   8      529.96      524.73     39.62 o 
  -5   6   8     1742.63     1610.56     72.92 o 
  -4   6   8     7007.05     6552.10    283.77 o 
  -3   6   8     6083.89     5709.75    262.81 o 
  -2   6   8     6075.79     5993.00    250.97 o 
  -1   6   8     2588.29     2456.04    101.48 o 
   0   6   8      624.08      600.85     34.16 o 
   1   6   8     2340.31     2290.81    103.05 o 
   2   6   8     5235.33     5383.88    110.59 o 
   3   6   8     3122.09     3113.75     63.11 o 
   4   6   8     6096.37     5938.52    110.82 o 
   5   6   8       12.69       11.60     11.32 o 
   6   6   8     2889.71     2860.13     73.51 o 
   7   6   8     6238.27     6206.17    151.77 o 
   8   6   8     3321.31     3198.20    151.74 o 
   9   6   8     1173.10     1104.96     45.47 o 
  10   6   8      111.08      111.12     24.04 o 
  11   6   8      589.68      545.18     38.92 o 
  12   6   8     1755.54     1843.39     70.09 o 
 -10   7   8      542.98      456.06     89.37 o 
  -9   7   8      737.37      640.77    112.49 o 
  -8   7   8       37.83       37.70     27.88 o 
  -7   7   8       89.73       81.92     27.51 o 
  -6   7   8      117.67       92.09     23.66 o 
  -5   7   8      355.57      346.16     34.23 o 
  -4   7   8     2373.51     2336.62     57.46 o 
  -3   7   8     2781.29     2642.19    110.73 o 
  -2   7   8      727.30      697.29     34.65 o 
  -1   7   8       80.13       88.52     17.15 o 
   0   7   8     1078.91     1099.19     43.17 o 
   1   7   8     3449.55     3333.97     98.67 o 
   2   7   8     4939.73     4701.89    101.32 o 
   3   7   8     1806.79     1840.50     49.44 o 
   4   7   8     1134.46     1114.65     34.08 o 
   5   7   8     5453.81     5591.87    135.39 o 
   6   7   8     4013.60     3989.09    103.03 o 
   7   7   8     3242.44     3130.08     90.05 o 
   8   7   8     1015.27      993.07     42.57 o 
   9   7   8        2.10        4.98     17.59 o 
  10   7   8      406.08      403.14     34.29 o 
  11   7   8     1384.23     1292.08     74.22 o 
  12   7   8      588.98      544.13     42.93 o 
  -9   8   8        1.52        7.24     32.31 o 
  -8   8   8      253.98      264.11     41.71 o 
  -7   8   8      285.84      278.35     48.71 o 
  -6   8   8      492.27      401.11     52.23 o 
  -5   8   8      142.95      145.37     20.51 o 
  -4   8   8       17.79       15.80     13.98 o 
  -3   8   8      926.33      897.82     42.37 o 
  -2   8   8     2366.06     2221.63     66.58 o 
  -1   8   8     1946.80     1902.94     93.73 o 
   0   8   8     2100.84     2106.76     82.15 o 
   1   8   8       44.80       74.31     19.18 o 
   2   8   8      380.83      394.87     46.08 o 
   3   8   8     6861.39     6926.45    173.65 o 
   4   8   8     3968.21     3943.66     97.63 o 
   5   8   8     2099.44     2061.61     75.45 o 
   6   8   8     2653.32     2582.84     69.91 o 
   7   8   8      330.51      326.97     31.32 o 
   8   8   8      458.33      468.38     33.10 o 
   9   8   8     1223.23     1217.60     73.80 o 
  10   8   8      231.34      216.58     29.97 o 
  11   8   8      696.82      575.37     42.12 o 
  12   8   8      326.55      341.28     43.13 o 
  -9   9   8       20.35       -6.68     38.82 o 
  -8   9   8      910.09      868.76    120.89 o 
  -7   9   8      232.27      249.82     44.52 o 
  -6   9   8       72.60       81.93     28.35 o 
  -5   9   8       18.97       19.99     18.04 o 
  -4   9   8      627.59      645.05     44.38 o 
  -3   9   8     4499.49     4268.49    110.70 o 
  -2   9   8     6931.88     6758.26    174.35 o 
  -1   9   8     2191.08     2174.14     69.09 o 
   0   9   8       47.18       55.27     18.02 o 
   1   9   8     1380.24     1268.31     59.27 o 
   2   9   8     5126.27     5208.07    172.22 o 
   3   9   8    10438.90    10178.48    242.19 o 
   4   9   8     2871.25     2884.91     81.13 o 
   5   9   8     1465.67     1448.20    113.61 o 
   6   9   8      106.21       94.59     19.29 o 
   7   9   8     1912.40     1954.11     58.03 o 
   8   9   8     3900.56     3930.48     99.89 o 
   9   9   8      937.56     1009.64     49.50 o 
  10   9   8       72.27       77.05     25.12 o 
  11   9   8       45.30        5.60     26.60 o 
  12   9   8     1052.61     1030.25     92.48 o 
  -8  10   8      482.60      444.63    116.50 o 
  -7  10   8       24.91       38.50     31.91 o 
  -6  10   8      108.58       71.72     29.64 o 
  -5  10   8      498.76      481.35     58.95 o 
  -4  10   8     3211.12     3394.75    157.70 o 
  -3  10   8     4857.76     4859.80    150.14 o 
  -2  10   8      438.53      454.70     35.04 o 
  -1  10   8       66.01       33.39     19.99 o 
   0  10   8      206.60      204.81     26.71 o 
   1  10   8     1710.57     1610.76     60.92 o 
   2  10   8     7055.90     7025.95    256.58 o 
   3  10   8     1465.08     1430.13     72.20 o 
   4  10   8      907.86      871.93     51.56 o 
   5  10   8       83.70      113.92     23.93 o 
   6  10   8     1257.63     1272.56     55.00 o 
   7  10   8     6628.44     6613.18    133.52 o 
   8  10   8     3767.56     3732.32     95.01 o 
   9  10   8       54.12       41.27     21.25 o 
  10  10   8       38.84       44.93     28.72 o 
  11  10   8     1182.41     1211.96     76.52 o 
  -7  11   8      279.78      207.40     58.56 o 
  -6  11   8      712.35      727.43     64.88 o 
  -5  11   8     1259.50     1419.46    233.90 o 
  -4  11   8     1410.00     1526.96     74.93 o 
  -3  11   8       32.99       35.71     25.84 o 
  -2  11   8       99.96       86.66     27.82 o 
  -1  11   8       74.92       43.64     25.40 o 
   0  11   8     1466.52     1512.01     61.06 o 
   1  11   8     2853.16     2785.62    132.30 o 
   2  11   8      576.60      568.84     40.34 o 
   3  11   8       89.09       66.72     22.25 o 
   4  11   8      862.91      921.10     49.44 o 
   5  11   8     2206.31     2257.84     76.80 o 
   6  11   8     6052.88     6107.13    151.97 o 
   7  11   8     2540.10     2355.23     83.56 o 
   8  11   8       16.02       22.86     28.05 o 
   9  11   8      529.62      562.13     48.71 o 
  10  11   8      680.02      653.00     70.51 o 
  11  11   8     1525.26     1412.75     85.14 o 
  -6  12   8      462.79      526.67    162.42 o 
  -5  12   8      640.20      697.82    106.68 o 
  -4  12   8       92.59      130.60     38.50 o 
  -3  12   8       11.44       20.31     26.76 o 
  -2  12   8      813.80      825.64     58.18 o 
  -1  12   8     1311.01     1469.38     73.37 o 
   0  12   8     1616.64     1764.37     79.59 o 
   1  12   8       72.00       66.20     28.57 o 
   2  12   8      846.77      876.43     56.10 o 
   3  12   8     2383.74     2482.76     95.19 o 
   4  12   8     3745.09     3725.15    122.20 o 
   5  12   8     2168.53     2268.57    106.52 o 
   6  12   8     1275.08     1284.47     72.15 o 
   7  12   8      340.04      327.85     44.60 o 
   8  12   8      276.77      212.12     41.26 o 
   9  12   8     1106.59     1156.32     73.87 o 
  10  12   8     1053.16      903.53     77.23 o 
  -5  13   8        1.91       10.02     30.06 o 
  -4  13   8      119.71       90.57     49.30 o 
  -3  13   8      307.68      281.54     48.37 o 
  -2  13   8      784.66      826.03     67.09 o 
  -1  13   8       83.41      132.29     35.03 o 
   0  13   8       49.17       45.89     29.46 o 
   1  13   8      250.00      224.77     38.63 o 
   2  13   8     1237.26     1310.14     71.92 o 
   3  13   8     1929.77     1862.23    169.98 o 
   4  13   8      476.47      487.35     59.27 o 
   5  13   8       71.05       97.08     32.55 o 
   6  13   8       16.30       43.04     30.81 o 
   7  13   8      325.02      310.06     46.95 o 
   8  13   8     1443.49     1508.90     89.46 o 
   9  13   8     1191.66     1154.39     78.61 o 
  -3  14   8      331.08      269.46     79.59 o 
  -2  14   8       54.21       41.62     45.37 o 
  -1  14   8      452.72      359.95     63.13 o 
   0  14   8      646.48      639.35     64.05 o 
   1  14   8      308.00      344.62     55.19 o 
   2  14   8      680.26      696.99     69.56 o 
   3  14   8       77.54      110.15     35.38 o 
   4  14   8      337.87      267.08     43.02 o 
   5  14   8      323.49      315.55     46.17 o 
   6  14   8      674.80      742.74     71.49 o 
   7  14   8     1292.31     1243.32     88.63 o 
   0  15   8      285.14      278.31     78.06 o 
   1  15   8      692.84      730.73    135.75 o 
   2  15   8      206.63      312.67     85.92 o 
   3  15   8      705.54      723.97    116.67 o 
   4  15   8     1749.91     1767.68    671.85 o 
   5  15   8     1331.30     1333.77    118.92 o 
  -3  -7   9      106.15       11.71    153.77 o 
  -2  -7   9        0.88       -1.01     30.04 o 
  -1  -7   9       90.27       81.73     34.44 o 
   0  -7   9      658.89      778.58    131.04 o 
   1  -7   9     1493.16     1613.82    287.65 o 
   2  -7   9      472.23      139.51    204.69 o 
  -5  -6   9     1778.24     2026.07     98.29 o 
  -4  -6   9      760.64      770.05    108.55 o 
  -3  -6   9      157.49      134.87     34.19 o 
  -2  -6   9      980.40     1013.40    135.67 o 
  -1  -6   9     1450.85     1588.50    105.88 o 
   0  -6   9     1882.11     2142.10    410.91 o 
   1  -6   9      355.03      284.26     59.81 o 
   2  -6   9       86.22       71.26     29.62 o 
   3  -6   9      362.76      425.87     87.29 o 
   4  -6   9       16.77       23.28     26.82 o 
  -7  -5   9     1148.34     1168.57     79.16 o 
  -6  -5   9     2634.37     2904.16    119.71 o 
  -5  -5   9      559.05      586.33     68.13 o 
  -4  -5   9      176.96      146.48     33.97 o 
  -3  -5   9      896.77      904.35    111.62 o 
  -2  -5   9      623.79      591.89     73.27 o 
  -1  -5   9      696.62      742.18     63.42 o 
   0  -5   9      534.95      587.18     57.35 o 
   1  -5   9        2.16        7.04     22.39 o 
   2  -5   9      325.50      352.19     97.23 o 
   3  -5   9      249.38      238.10     52.73 o 
   4  -5   9      477.93      477.67     85.18 o 
   5  -5   9      999.45     1224.74    325.76 o 
   6  -5   9       42.25       41.71     25.49 o 
  -8  -4   9      278.80      251.55     46.15 o 
  -7  -4   9      139.15      123.78     37.13 o 
  -6  -4   9       41.91       38.93     28.42 o 
  -5  -4   9      468.50      503.88     46.23 o 
  -4  -4   9      525.57      487.31     56.81 o 
  -3  -4   9       68.05       76.43     25.31 o 
  -2  -4   9       90.21       97.55     30.22 o 
  -1  -4   9      133.94      132.86     37.85 o 
   0  -4   9       48.86       60.82     20.85 o 
   1  -4   9      841.79      991.02    177.56 o 
   2  -4   9      812.10      893.46    159.63 o 
   3  -4   9      295.38      317.56     60.47 o 
   4  -4   9      268.83      282.36     29.27 o 
   5  -4   9       13.54        0.70     19.94 o 
   6  -4   9      670.84      656.50    100.58 o 
   7  -4   9      540.16      571.77     43.78 o 
  -9  -3   9      170.16      169.13     38.33 o 
  -8  -3   9        2.25       13.98     27.27 o 
  -7  -3   9      169.73      181.27     33.23 o 
  -6  -3   9     1034.53     1045.82     59.52 o 
  -5  -3   9     1579.48     1550.46     72.87 o 
  -4  -3   9      694.97      715.68     44.02 o 
  -3  -3   9      152.85      146.14     23.00 o 
  -2  -3   9      270.79      321.59     29.50 o 
  -1  -3   9     3758.24     3839.60    305.51 o 
   0  -3   9     4382.47     4343.45   1042.24 o 
   1  -3   9     1428.90     1525.90    242.06 o 
   2  -3   9      105.41      123.73     35.42 o 
   3  -3   9      376.98      364.71     32.96 o 
   4  -3   9     1315.09     1196.18    142.10 o 
   5  -3   9      966.07      930.48    105.12 o 
   6  -3   9      358.83      383.00     59.53 o 
   7  -3   9       14.06       24.07     21.82 o 
   8  -3   9       77.56       50.14     26.42 o 
   9  -3   9        2.88       50.92    186.86 o 
  -9  -2   9       12.36       31.65     27.91 o 
  -8  -2   9      675.58      705.22     74.89 o 
  -7  -2   9     1038.11     1087.47     73.05 o 
  -6  -2   9     2062.16     2150.39    127.17 o 
  -5  -2   9     1266.01     1407.37     92.04 o 
  -4  -2   9      595.38      570.31     40.41 o 
  -3  -2   9     1835.07     1848.97     68.49 o 
  -2  -2   9     5403.76     5663.60    149.63 o 
  -1  -2   9     4349.85     4485.27    239.82 o 
   0  -2   9     2144.31     2232.47    570.72 o 
   1  -2   9      514.97      507.00     40.78 o 
   2  -2   9      382.37      365.53     44.20 o 
   3  -2   9     1868.31     1798.51    173.47 o 
   4  -2   9     1476.25     1293.01    225.78 o 
   5  -2   9     1184.15     1007.09    146.17 o 
   6  -2   9      412.76      441.07     51.67 o 
   7  -2   9        0.34       -8.03     18.86 o 
   8  -2   9     1060.67     1168.12    123.61 o 
   9  -2   9      970.03      906.07     95.75 o 
 -10  -1   9       75.56       34.85     34.11 o 
  -9  -1   9     2028.92     2114.13     95.17 o 
  -8  -1   9     2641.18     2791.91     96.00 o 
  -7  -1   9     1549.73     1611.39     97.29 o 
  -6  -1   9      182.72      161.34     45.07 o 
  -5  -1   9      176.35      181.75     29.04 o 
  -4  -1   9     1343.64     1370.92     58.43 o 
  -3  -1   9     7553.66     7756.22    198.64 o 
  -2  -1   9      890.20      948.91     40.11 o 
  -1  -1   9      889.65      940.20     62.12 o 
   0  -1   9      277.33      312.53     19.41 o 
   1  -1   9      341.38      370.90     27.85 o 
   2  -1   9     3307.74     2732.31    249.90 o 
   3  -1   9      825.88      829.14     66.53 o 
   4  -1   9      503.64      562.97     42.20 o 
   5  -1   9     1588.20     1464.80    186.03 o 
   6  -1   9      192.62      159.87     38.41 o 
   7  -1   9     2372.34     2385.27    133.83 o 
   8  -1   9     1974.94     2030.40    184.10 o 
   9  -1   9      301.34      335.99     38.80 o 
  10  -1   9      421.67      444.97     76.22 o 
 -10   0   9     2530.67     2487.69    402.67 o 
  -9   0   9     3308.77     3339.16    113.10 o 
  -8   0   9     1028.35     1084.64     57.83 o 
  -7   0   9        3.55       -3.89     18.95 o 
  -6   0   9      205.02      215.42     25.83 o 
  -5   0   9     1503.22     1451.24     94.80 o 
  -4   0   9     4416.01     4479.88    145.51 o 
  -3   0   9     1681.88     1676.34     84.30 o 
  -2   0   9      543.23      523.78     26.94 o 
  -1   0   9       57.52       68.66     12.51 o 
   0   0   9     1754.86     1864.12    125.45 o 
   1   0   9     7604.52     6462.69    267.10 o 
   2   0   9     3586.72     3126.74    184.45 o 
   3   0   9      619.72      478.61     65.50 o 
   4   0   9        1.72       -1.36      8.78 o 
   5   0   9      494.07      447.49     48.10 o 
   6   0   9     6891.13     6424.85    494.72 o 
   7   0   9     1726.78     1746.57    160.50 o 
   8   0   9       36.84       37.23     20.45 o 
   9   0   9       17.90       14.53     21.57 o 
  10   0   9       50.16       63.97     26.26 o 
 -10   1   9      947.95     1024.68     75.17 o 
  -9   1   9       95.38       52.96     28.88 o 
  -8   1   9        5.03      -15.78     21.40 o 
  -7   1   9       81.81       76.64     22.93 o 
  -6   1   9      140.26      159.00     23.53 o 
  -5   1   9     3643.51     3543.44    190.23 o 
  -4   1   9      910.74      880.28     69.70 o 
  -3   1   9      201.92      190.15     21.89 o 
  -2   1   9      105.67      101.38     14.51 o 
  -1   1   9     3199.62     3207.63     73.19 o 
   0   1   9     8448.67     7804.79    306.09 o 
   1   1   9     7062.94     6051.07    546.08 o 
   2   1   9       10.25       -5.96     33.86 o 
   3   1   9      611.48      554.10     71.27 o 
   4   1   9      738.61      602.86    146.78 o 
   5   1   9     3073.34     3094.16    118.69 o 
   6   1   9     2206.47     2081.90     74.67 o 
   7   1   9       38.61       49.58     17.44 o 
   8   1   9        6.42       -3.65     17.12 o 
   9   1   9       36.16       13.56     19.81 o 
  10   1   9      513.82      470.94     40.46 o 
  11   1   9      575.31      605.31     41.42 o 
 -10   2   9       30.66       33.82     34.07 o 
  -9   2   9       96.72       81.04     29.95 o 
  -8   2   9      530.94      578.08     44.59 o 
  -7   2   9     1032.95      980.93     94.38 o 
  -6   2   9     2189.08     2142.60    101.18 o 
  -5   2   9      457.97      459.58     30.22 o 
  -4   2   9     2297.59     2360.38     84.46 o 
  -3   2   9     1893.23     1934.41     63.11 o 
  -2   2   9     4452.28     4380.47    107.81 o 
  -1   2   9     1946.59     1959.42     86.06 o 
   0   2   9      830.30      809.79     71.50 o 
   1   2   9     1312.43     1274.80     88.36 o 
   2   2   9      643.95      562.68     80.30 o 
   3   2   9      799.19      669.30     74.62 o 
   4   2   9      553.90      605.30     71.58 o 
   5   2   9     1450.81     1416.76    121.97 o 
   6   2   9       26.51       25.05     16.39 o 
   7   2   9      208.24      217.50     22.59 o 
   8   2   9     1372.26     1411.19     68.31 o 
   9   2   9     1133.85     1211.17     78.19 o 
  10   2   9      538.14      660.64     67.44 o 
  11   2   9       84.62       57.48     24.42 o 
 -10   3   9      610.57      558.70    135.27 o 
  -9   3   9     1257.40     1355.53     69.34 o 
  -8   3   9     3461.35     3543.43    112.28 o 
  -7   3   9      354.66      351.79     46.98 o 
  -6   3   9      299.23      300.39     29.32 o 
  -5   3   9     2215.35     2241.93    122.86 o 
  -4   3   9     2856.63     2698.36    130.55 o 
  -3   3   9     8653.70     8395.34    294.54 o 
  -2   3   9     1181.56     1152.56     45.64 o 
  -1   3   9       40.65       35.96     12.64 o 
   0   3   9     1079.23     1062.03     33.07 o 
   1   3   9     5390.48     5330.54    261.15 o 
   2   3   9     4907.67     4417.96    236.69 o 
   3   3   9     7091.17     6094.74    254.45 o 
   4   3   9       30.16       30.99     10.14 o 
   5   3   9     1225.50     1224.95     49.12 o 
   6   3   9     3223.84     3151.65    186.16 o 
   7   3   9     6615.76     6736.02    388.33 o 
   8   3   9     2798.36     2963.97    102.89 o 
   9   3   9      293.59      309.84     27.39 o 
  10   3   9      494.20      542.26     37.68 o 
  11   3   9      329.12      341.62     33.86 o 
  12   3   9      772.20      808.23     48.68 o 
 -10   4   9      872.03      814.92    227.61 o 
  -9   4   9     1532.39     1394.15    301.76 o 
  -8   4   9      370.13      316.76     48.80 o 
  -7   4   9       83.80      100.68     25.97 o 
  -6   4   9      444.75      420.99     38.10 o 
  -5   4   9     1699.97     1646.28    123.91 o 
  -4   4   9     7965.72     7594.17    309.40 o 
  -3   4   9      785.54      767.76     32.89 o 
  -2   4   9      476.64      464.03     35.98 o 
  -1   4   9     1052.23     1100.89     55.15 o 
   0   4   9     3245.77     3134.16    113.11 o 
   1   4   9    13316.06    12984.33    517.05 o 
   2   4   9     7237.61     7067.33    260.45 o 
   3   4   9      217.93      219.97     17.23 o 
   4   4   9     1465.50     1499.03     45.19 o 
   5   4   9     2723.75     2649.62    186.04 o 
   6   4   9     9784.96     9760.36    716.45 o 
   7   4   9     7264.12     7428.78    345.57 o 
   8   4   9      322.88      342.35     25.68 o 
   9   4   9      163.19      193.26     23.49 o 
  10   4   9      601.30      599.21     40.22 o 
  11   4   9      814.04      846.63     49.12 o 
  12   4   9     1718.40     1765.06     77.42 o 
 -10   5   9      644.80      625.68    140.17 o 
  -9   5   9        4.30        2.14     29.33 o 
  -8   5   9      591.81      587.85     48.92 o 
  -7   5   9      566.30      484.99     53.66 o 
  -6   5   9     1022.34      974.20     82.38 o 
  -5   5   9     1503.28     1413.06     55.75 o 
  -4   5   9       92.36       95.34     20.31 o 
  -3   5   9     1380.97     1355.67     48.96 o 
  -2   5   9     1600.02     1651.92     51.36 o 
  -1   5   9     4093.43     3996.17    157.76 o 
   0   5   9     5659.08     5305.86    165.30 o 
   1   5   9     4348.63     4272.51    198.00 o 
   2   5   9     1040.93     1111.79     40.12 o 
   3   5   9     2431.03     2471.37     97.93 o 
   4   5   9     1357.92     1375.32     76.43 o 
   5   5   9     9145.45     8829.83    556.71 o 
   6   5   9     3945.61     3990.47    216.44 o 
   7   5   9       46.91       43.56     15.68 o 
   8   5   9      264.18      299.83     24.79 o 
   9   5   9      264.34      262.07     25.73 o 
  10   5   9      631.86      612.28     42.94 o 
  11   5   9     1826.59     1849.74    117.88 o 
  12   5   9      152.22      205.88     37.26 o 
 -10   6   9       97.89       93.60     40.61 o 
  -9   6   9      269.93      246.91     44.10 o 
  -8   6   9      451.36      416.49     65.83 o 
  -7   6   9      633.11      631.56     72.33 o 
  -6   6   9     1306.19     1306.09    109.38 o 
  -5   6   9      501.84      447.47     44.80 o 
  -4   6   9      770.13      766.22     62.58 o 
  -3   6   9     7027.83     6673.59    229.88 o 
  -2   6   9     6500.78     6206.02    219.02 o 
  -1   6   9     2953.48     2887.84    131.63 o 
   0   6   9      736.00      719.96     34.26 o 
   1   6   9     2248.03     2015.78    134.64 o 
   2   6   9     5129.41     4932.00    139.03 o 
   3   6   9     2186.31     2108.95     75.81 o 
   4   6   9     3018.03     2924.34     95.22 o 
   5   6   9      876.23      828.60     46.53 o 
   6   6   9      240.38      270.00     24.82 o 
   7   6   9     1285.12     1242.87     85.91 o 
   8   6   9     1165.90     1161.65     75.77 o 
   9   6   9     1251.50     1308.83    129.64 o 
  10   6   9     1067.47     1075.31     55.30 o 
  11   6   9       43.74       34.10     26.29 o 
  12   6   9      908.83      916.15     58.51 o 
  -9   7   9      316.70      246.74     58.28 o 
  -8   7   9      221.97      188.17     50.28 o 
  -7   7   9       70.02       61.12     30.84 o 
  -6   7   9       15.51        5.46     20.82 o 
  -5   7   9     1705.89     1586.55     89.46 o 
  -4   7   9     2261.97     2266.13     77.84 o 
  -3   7   9     1529.70     1453.14     90.68 o 
  -2   7   9      236.11      254.70     26.01 o 
  -1   7   9       85.59       85.03     18.67 o 
   0   7   9      324.77      344.59     25.15 o 
   1   7   9     2444.15     2464.84    132.73 o 
   2   7   9      961.27     1003.60     63.73 o 
   3   7   9     1341.86     1360.30     48.31 o 
   4   7   9       20.33       32.47     13.07 o 
   5   7   9      143.71      153.29     17.22 o 
   6   7   9     3691.39     3656.44    150.98 o 
   7   7   9     7184.71     7044.55    212.45 o 
   8   7   9     2038.15     2039.75     91.50 o 
   9   7   9      276.34      276.78     27.30 o 
  10   7   9      461.44      453.87     34.39 o 
  11   7   9     1373.86     1298.89     86.28 o 
  12   7   9     1350.07     1313.96    130.60 o 
  -9   8   9       81.01       37.54     35.30 o 
  -8   8   9      124.13       77.56     35.64 o 
  -7   8   9     1179.59     1108.51     82.46 o 
  -6   8   9      757.20      867.93     54.77 o 
  -5   8   9      870.57      937.10     53.39 o 
  -4   8   9       62.43       78.93     23.48 o 
  -3   8   9        8.63        8.58     17.22 o 
  -2   8   9      123.68       91.84     22.02 o 
  -1   8   9     1865.35     1880.99     94.39 o 
   0   8   9     3019.20     3014.93    141.71 o 
   1   8   9     1080.34     1048.88     93.28 o 
   2   8   9       52.72       84.30     21.75 o 
   3   8   9      946.51      863.08     45.84 o 
   4   8   9     5688.35     5645.94    161.91 o 
   5   8   9     5512.32     5581.33    145.65 o 
   6   8   9     6578.86     6437.33    131.73 o 
   7   8   9      419.27      355.40     28.38 o 
   8   8   9       22.27       33.28     18.61 o 
   9   8   9     1388.60     1366.47     53.31 o 
  10   8   9      906.28      876.11     46.31 o 
  11   8   9      608.78      609.92     42.93 o 
  12   8   9      988.98      859.21     65.35 o 
  -8   9   9      422.96      381.39     67.98 o 
  -7   9   9     1154.39     1153.92    110.50 o 
  -6   9   9      288.72      278.90     49.97 o 
  -5   9   9      351.79      378.91     57.44 o 
  -4   9   9       83.12       74.60     24.71 o 
  -3   9   9     1753.71     1684.14     68.75 o 
  -2   9   9     6000.58     5883.39    342.16 o 
  -1   9   9     3443.12     3553.42    105.65 o 
   0   9   9     2384.42     2308.47    139.10 o 
   1   9   9       19.61       24.89     17.42 o 
   2   9   9     4705.41     4369.25    174.98 o 
   3   9   9    11230.80    11057.09    375.99 o 
   4   9   9     5665.46     5662.57    196.53 o 
   5   9   9     2778.07     2611.35     87.63 o 
   6   9   9      340.79      357.25     26.44 o 
   7   9   9       96.05      111.49     20.39 o 
   8   9   9     2358.70     2280.88    118.16 o 
   9   9   9     2512.60     2443.84     94.54 o 
  10   9   9      632.82      616.42     59.86 o 
  11   9   9      775.47      735.26     47.42 o 
  -8  10   9      284.11      268.83     58.87 o 
  -7  10   9       74.30       78.81     38.96 o 
  -6  10   9       87.72      101.00     37.23 o 
  -5  10   9        8.04       19.34     28.13 o 
  -4  10   9     1217.22     1252.89    186.66 o 
  -3  10   9     4000.48     3949.53    120.79 o 
  -2  10   9     1799.57     1918.94     76.68 o 
  -1  10   9      949.68      971.54     81.67 o 
   0  10   9      450.84      467.82     42.40 o 
   1  10   9     2321.81     2211.06    140.45 o 
   2  10   9     5696.33     5702.93    217.27 o 
   3  10   9     2858.42     2814.23    127.58 o 
   4  10   9      928.45      896.24     44.57 o 
   5  10   9     1220.50     1322.59     54.83 o 
   6  10   9       32.32       42.77     20.89 o 
   7  10   9     2888.12     2917.25     79.31 o 
   8  10   9     4795.87     4788.51    128.77 o 
   9  10   9      990.60      997.52     47.04 o 
  10  10   9      341.95      338.01     37.34 o 
  11  10   9       61.09       12.47     29.04 o 
  -7  11   9      269.26      187.65     45.37 o 
  -6  11   9      172.42      149.02     37.35 o 
  -5  11   9     1425.96     1471.77     86.28 o 
  -4  11   9     2054.15     2163.59    432.80 o 
  -3  11   9      219.82      240.50     41.80 o 
  -2  11   9        9.10      -15.69     24.17 o 
  -1  11   9       16.34       10.49     22.25 o 
   0  11   9      165.70      186.49     31.82 o 
   1  11   9     2301.04     2250.18    139.04 o 
   2  11   9      898.41      950.44     74.50 o 
   3  11   9       39.47       56.98     24.20 o 
   4  11   9      101.45       99.03     24.50 o 
   5  11   9      465.98      517.69     38.97 o 
   6  11   9     2840.19     2817.09     89.68 o 
   7  11   9     3214.52     3108.99    136.71 o 
   8  11   9       39.62       25.12     24.37 o 
   9  11   9        2.34        3.57     20.77 o 
  10  11   9      997.74      948.90     61.26 o 
  -6  12   9      280.29      220.75     46.83 o 
  -5  12   9      531.50      514.91    102.74 o 
  -4  12   9      218.12      234.44     39.82 o 
  -3  12   9       28.18       -9.59     25.76 o 
  -2  12   9       38.04       48.71     28.02 o 
  -1  12   9      336.55      340.29     69.38 o 
   0  12   9      920.57      979.50     77.21 o 
   1  12   9     1560.66     1591.31    294.67 o 
   2  12   9       89.02       62.69     26.74 o 
   3  12   9     1156.54     1054.70    101.81 o 
   4  12   9     3003.11     2982.93    107.08 o 
   5  12   9     2900.35     3026.25     96.75 o 
   6  12   9     1051.49     1120.24     59.17 o 
   7  12   9       26.58       21.51     28.35 o 
   8  12   9      973.54      989.87     66.80 o 
   9  12   9      993.00      991.71     69.69 o 
  -5  13   9       11.86       87.58    182.28 o 
  -4  13   9       22.95       15.84     30.87 o 
  -3  13   9      135.68      109.16     34.75 o 
  -2  13   9      319.68      321.67     43.98 o 
  -1  13   9      499.66      558.71     71.60 o 
   0  13   9       64.17       73.72     35.30 o 
   1  13   9      856.05      880.45    106.20 o 
   2  13   9     1673.58     1654.05    124.16 o 
   3  13   9     2249.96     2370.55    110.68 o 
   4  13   9     1736.17     1911.11     99.05 o 
   5  13   9      251.00      329.68     49.44 o 
   6  13   9        0.71      -25.50     25.50 o 
   7  13   9      334.80      379.98     70.90 o 
   8  13   9     1065.59      987.21     71.21 o 
  -3  14   9      500.19      608.46    141.01 o 
  -2  14   9       36.30       54.81     35.63 o 
  -1  14   9      570.86      568.02     79.00 o 
   0  14   9     1034.82      999.38     67.80 o 
   1  14   9     1076.67     1114.44    173.88 o 
   2  14   9     1144.54     1382.62     90.72 o 
   3  14   9     1186.05     1382.85     90.89 o 
   4  14   9       62.86       87.17     37.75 o 
   5  14   9       27.45       52.54     36.23 o 
   6  14   9      292.50      345.98     58.15 o 
   7  14   9     1230.12     1143.95    154.01 o 
   0  15   9      446.44      422.66     94.70 o 
   1  15   9     1487.27     1614.36     96.25 o 
   2  15   9     1309.42     1554.99    336.76 o 
   3  15   9        2.45       -6.15     38.71 o 
   4  15   9      318.76      205.72     56.10 o 
  -2  -6  10      114.02        3.06    162.42 o 
  -1  -6  10      346.65      419.14     88.48 o 
   0  -6  10     1262.04     1433.27    194.31 o 
   1  -6  10     1026.37      369.66    240.33 o 
  -5  -5  10     1712.39     1822.08     92.30 o 
  -4  -5  10        9.92       44.34     31.38 o 
  -3  -5  10      314.70      318.54     51.22 o 
  -2  -5  10      206.80      267.90     53.94 o 
  -1  -5  10      946.93     1081.37    154.26 o 
   0  -5  10     1459.62     1774.63    336.11 o 
   1  -5  10       61.78       76.18     27.82 o 
   2  -5  10       59.34       64.30     27.01 o 
   3  -5  10       18.02       27.49     25.13 o 
   4  -5  10       66.66       83.47     28.70 o 
  -6  -4  10      210.71      219.87     41.95 o 
  -5  -4  10      336.77      384.80     45.20 o 
  -4  -4  10      963.04     1090.47     69.65 o 
  -3  -4  10       90.59      116.20     29.95 o 
  -2  -4  10      110.74      114.10     27.91 o 
  -1  -4  10      422.17      419.30     43.73 o 
   0  -4  10       48.30       58.97     23.01 o 
   1  -4  10      239.88      241.62     40.38 o 
   2  -4  10       66.10       89.82     30.48 o 
   3  -4  10       83.61       57.42     29.19 o 
   4  -4  10      481.59      501.37    222.94 o 
   5  -4  10        1.74      -21.51     21.51 o 
   6  -4  10      340.66      340.91     48.60 o 
  -7  -3  10        8.72        7.00     25.60 o 
  -6  -3  10      333.00      291.71     36.57 o 
  -5  -3  10     2023.80     2044.92     79.08 o 
  -4  -3  10      801.82      850.57     57.26 o 
  -3  -3  10      196.17      210.27     31.42 o 
  -2  -3  10       43.26       58.75     22.23 o 
  -1  -3  10      598.18      601.20     39.98 o 
   0  -3  10     2943.47     3092.44    196.28 o 
   1  -3  10     2278.63     2449.41    640.58 o 
   2  -3  10      878.90      957.82    350.21 o 
   3  -3  10      204.63      195.17     43.51 o 
   4  -3  10      314.89      331.59     34.48 o 
   5  -3  10     1738.23     1715.64     84.79 o 
   6  -3  10      887.76      895.29    102.61 o 
   7  -3  10      219.91      212.61     48.45 o 
  -8  -2  10       11.29        9.25     30.40 o 
  -7  -2  10      296.30      324.24     51.00 o 
  -6  -2  10     1995.34     2163.31     94.84 o 
  -5  -2  10     1531.57     1715.18     78.90 o 
  -4  -2  10      999.15     1082.32     72.17 o 
  -3  -2  10        9.40       15.15     19.03 o 
  -2  -2  10     2016.51     2218.80     98.85 o 
  -1  -2  10     3483.48     3942.89    118.12 o 
   0  -2  10     6754.49     7201.56    234.22 o 
   1  -2  10     2168.62     2255.69    496.17 o 
   2  -2  10       70.58       78.37     21.62 o 
   3  -2  10      297.74      284.36     40.10 o 
   4  -2  10      974.16      902.02    183.59 o 
   5  -2  10      998.34     1033.88    109.03 o 
   6  -2  10     1093.62     1149.23    121.57 o 
   7  -2  10      262.00      282.53     31.21 o 
   8  -2  10       19.12       22.89     23.77 o 
  -9  -1  10      215.83      215.50     52.21 o 
  -8  -1  10     1510.87     1582.94    136.11 o 
  -7  -1  10     1684.64     1705.18    113.42 o 
  -6  -1  10      917.03      924.23     95.76 o 
  -5  -1  10      135.79      163.86     30.13 o 
  -4  -1  10      324.59      403.76     38.36 o 
  -3  -1  10     2295.32     2367.24    136.36 o 
  -2  -1  10     2631.29     2910.25     88.03 o 
  -1  -1  10     1927.79     1978.40    155.81 o 
   0  -1  10     1758.02     1829.44    237.98 o 
   1  -1  10       88.38       93.45     13.85 o 
   2  -1  10       96.05      119.86     13.56 o 
   3  -1  10      336.50      375.55     61.03 o 
   4  -1  10      364.18      331.09     62.41 o 
   5  -1  10     1148.50     1146.52    123.66 o 
   6  -1  10      733.44      619.60     65.42 o 
   7  -1  10      206.40      229.79     34.37 o 
   8  -1  10      460.06      479.25     60.00 o 
   9  -1  10      343.92      350.04     37.55 o 
  -9   0  10     2333.96     2406.23    125.15 o 
  -8   0  10     1429.50     1511.65     87.51 o 
  -7   0  10      607.45      547.72     56.47 o 
  -6   0  10      549.86      524.43     53.28 o 
  -5   0  10      380.39      425.44     38.61 o 
  -4   0  10     5749.60     6070.08    169.35 o 
  -3   0  10     1427.22     1582.34     61.69 o 
  -2   0  10      832.13      872.96     38.61 o 
  -1   0  10     1037.34      947.91     47.92 o 
   0   0  10       37.94       33.46     14.04 o 
   1   0  10     1644.43     1347.70    124.80 o 
   2   0  10     2788.52     1833.57    249.84 o 
   3   0  10       60.95       12.49     43.90 o 
   4   0  10       35.99       26.59     12.95 o 
   5   0  10        3.60        9.46     15.22 o 
   6   0  10     1465.05     1457.54     86.84 o 
   7   0  10     1955.24     1858.69    130.15 o 
   8   0  10      233.81      259.59     29.04 o 
   9   0  10       88.44      114.86     26.66 o 
  10   0  10        0.23        1.53     24.16 o 
  -9   1  10      489.87      511.31     46.94 o 
  -8   1  10      135.58      134.29     29.94 o 
  -7   1  10      404.37      329.80     40.65 o 
  -6   1  10      362.41      340.68     49.09 o 
  -5   1  10     3435.26     3334.15    162.42 o 
  -4   1  10      392.36      387.80     57.67 o 
  -3   1  10       22.29       31.30     16.92 o 
  -2   1  10      541.78      524.03     28.31 o 
  -1   1  10      122.21      151.26     16.41 o 
   0   1  10     3107.28     3126.26    296.18 o 
   1   1  10     4181.06     3581.66    477.60 o 
   2   1  10       63.89       51.40     43.33 o 
   3   1  10        6.93       -3.52     39.65 o 
   4   1  10      438.02      289.35     66.27 o 
   5   1  10     2663.82     2628.64     83.23 o 
   6   1  10     4368.42     4291.82    195.63 o 
   7   1  10      671.68      679.87     82.13 o 
   8   1  10       43.87       55.03     20.81 o 
   9   1  10        4.08       16.46     20.53 o 
  10   1  10      160.81      172.94     31.82 o 
 -10   2  10       20.92        7.57    117.11 o 
  -9   2  10      310.71      269.03     38.88 o 
  -8   2  10      118.45      132.29     29.88 o 
  -7   2  10      682.05      634.64     49.56 o 
  -6   2  10      544.09      546.15     81.35 o 
  -5   2  10      492.03      445.57     72.00 o 
  -4   2  10      802.13      790.93     44.12 o 
  -3   2  10       80.20      111.19     20.62 o 
  -2   2  10     2953.05     2956.95    103.28 o 
  -1   2  10     4328.70     4455.24    139.56 o 
   0   2  10     3504.88     3512.61    165.35 o 
   1   2  10       19.78       17.62     41.95 o 
   2   2  10     1251.96     1076.93     92.62 o 
   3   2  10     1220.58     1071.08    125.84 o 
   4   2  10     7189.97     4334.16    393.24 o 
   5   2  10      914.50      944.89     90.57 o 
   6   2  10      232.41      203.71     28.00 o 
   7   2  10       23.23       22.39     15.63 o 
   8   2  10       18.41       23.34     18.51 o 
   9   2  10      224.41      232.72     29.58 o 
  10   2  10      744.60      752.93     67.98 o 
  11   2  10      127.70      132.54     32.34 o 
 -10   3  10       98.65       85.28     47.82 o 
  -9   3  10      458.89      489.77     67.36 o 
  -8   3  10     1313.38     1369.65    114.61 o 
  -7   3  10     2456.37     2637.97    128.91 o 
  -6   3  10      521.90      536.67    124.42 o 
  -5   3  10        5.49       13.32     15.88 o 
  -4   3  10     5700.91     5674.14    161.10 o 
  -3   3  10    10772.99    10146.85    395.61 o 
  -2   3  10     7058.12     7025.59    357.19 o 
  -1   3  10     1988.65     1828.66    268.64 o 
   0   3  10       11.50       18.19     10.54 o 
   1   3  10     1670.29     1663.90    121.84 o 
   2   3  10     5492.66     4692.26    251.49 o 
   3   3  10     4700.51     4354.36    252.25 o 
   4   3  10      717.82      715.86     55.82 o 
   5   3  10       33.63       32.00     14.81 o 
   6   3  10       16.65       20.28     17.10 o 
   7   3  10     1096.29     1195.69     74.52 o 
   8   3  10     2258.42     2356.36    108.40 o 
   9   3  10     1036.01     1023.83     61.44 o 
  10   3  10      129.02      136.73     28.94 o 
  11   3  10      305.75      273.19     37.45 o 
 -10   4  10      610.25       61.10    202.14 o 
  -9   4  10     1601.06     1611.55    363.71 o 
  -8   4  10      830.47      808.51    174.91 o 
  -7   4  10      161.18      140.51     28.29 o 
  -6   4  10      312.71      321.67     31.41 o 
  -5   4  10     3267.70     3139.97    168.81 o 
  -4   4  10     4058.71     3954.21    191.77 o 
  -3   4  10     4692.53     4301.59    278.86 o 
  -2   4  10     1284.11     1188.60     76.46 o 
  -1   4  10     1583.85     1453.58    149.01 o 
   0   4  10      178.99      180.92     24.31 o 
   1   4  10     2008.68     1942.85     54.29 o 
   2   4  10     7533.63     7584.60    328.54 o 
   3   4  10     1420.60     1386.38     53.01 o 
   4   4  10      472.18      445.01     46.91 o 
   5   4  10      178.05      163.96     21.36 o 
   6   4  10     6345.75     6239.98    547.37 o 
   7   4  10     5828.04     5797.69    373.56 o 
   8   4  10     1197.74     1299.68     53.82 o 
   9   4  10        2.67        0.18     19.87 o 
  10   4  10      168.98      141.01     29.52 o 
  11   4  10      945.44      978.25     80.15 o 
  -9   5  10      256.29      205.09     43.26 o 
  -8   5  10      343.06      333.72     44.78 o 
  -7   5  10      285.90      260.52     33.58 o 
  -6   5  10      613.38      584.04     64.14 o 
  -5   5  10     1524.22     1454.91    127.81 o 
  -4   5  10     1946.40     1851.67     87.68 o 
  -3   5  10      519.01      507.32     44.01 o 
  -2   5  10       33.76       29.78     18.36 o 
  -1   5  10      311.28      329.00     27.37 o 
   0   5  10     1697.32     1470.85     95.94 o 
   1   5  10     4327.12     4065.78    184.63 o 
   2   5  10       51.95       79.14     15.14 o 
   3   5  10      822.10      767.18     39.29 o 
   4   5  10     1780.35     1816.09     97.44 o 
   5   5  10     4820.23     4993.27    341.18 o 
   6   5  10     2671.27     2628.32    203.97 o 
   7   5  10      157.05      174.44     22.95 o 
   8   5  10       77.58      113.22     23.08 o 
   9   5  10       26.35       37.06     21.79 o 
  10   5  10      206.35      195.24     31.65 o 
  11   5  10     1431.68     1411.82     85.23 o 
  -9   6  10      141.23      112.81     38.72 o 
  -8   6  10       97.69       85.30     34.10 o 
  -7   6  10      365.93      342.65     46.98 o 
  -6   6  10      961.98      952.76     70.13 o 
  -5   6  10     1408.65     1393.83    106.68 o 
  -4   6  10      243.07      231.56     27.29 o 
  -3   6  10     1820.35     1802.14     90.84 o 
  -2   6  10     1447.62     1498.75     86.89 o 
  -1   6  10     3401.76     3251.30    103.29 o 
   0   6  10     1480.01     1376.28    158.45 o 
   1   6  10      226.32      209.68     28.98 o 
   2   6  10     6340.05     6135.31    333.90 o 
   3   6  10     3682.53     3670.59    213.27 o 
   4   6  10     2234.33     2151.26    127.88 o 
   5   6  10     1298.87     1300.75     60.07 o 
   6   6  10      360.16      374.83     35.60 o 
   7   6  10      556.97      500.13     42.09 o 
   8   6  10      829.04      777.34     53.69 o 
   9   6  10      200.87      174.62     36.41 o 
  10   6  10     1405.07     1406.83     86.89 o 
  11   6  10      227.32      152.31     40.97 o 
  -9   7  10       43.70       25.03     34.44 o 
  -8   7  10       86.08       57.52     32.99 o 
  -7   7  10      231.64      207.48     34.08 o 
  -6   7  10       97.00      102.56     27.16 o 
  -5   7  10      991.97      953.86     71.35 o 
  -4   7  10     3497.29     3528.40    133.61 o 
  -3   7  10     1161.24     1181.10     51.33 o 
  -2   7  10     1882.64     1813.89     63.07 o 
  -1   7  10      827.68      829.46     56.62 o 
   0   7  10      631.09      616.42     51.55 o 
   1   7  10     3742.88     3405.16    268.54 o 
   2   7  10     2193.21     2109.83    173.86 o 
   3   7  10     2285.02     2175.24    195.29 o 
   4   7  10     2275.67     2175.26    110.75 o 
   5   7  10      469.10      474.44     39.29 o 
   6   7  10      734.74      720.30     71.16 o 
   7   7  10     3557.48     3358.95    149.05 o 
   8   7  10     1380.87     1298.86     70.90 o 
   9   7  10      873.98      841.65     62.89 o 
  10   7  10        5.60      -18.52     28.39 o 
  11   7  10     1413.16     1399.43    108.55 o 
  -8   8  10        4.27        9.57     31.15 o 
  -7   8  10      572.76      484.78     71.36 o 
  -6   8  10     2484.36     2472.66    417.49 o 
  -5   8  10     3605.72     3605.66    229.16 o 
  -4   8  10     1154.26     1201.37     57.45 o 
  -3   8  10      214.31      195.51     27.63 o 
  -2   8  10       53.30       41.80     19.74 o 
  -1   8  10      773.12      766.32     40.47 o 
   0   8  10     1218.86     1268.55     49.07 o 
   1   8  10     3190.75     3162.69    243.84 o 
   2   8  10     2061.04     1957.29    116.42 o 
   3   8  10      627.25      616.89     51.08 o 
   4   8  10      259.47      273.47     38.14 o 
   5   8  10     2759.53     2735.26     85.74 o 
   6   8  10     3429.46     3302.89    156.22 o 
   7   8  10     1536.02     1437.92     95.90 o 
   8   8  10       59.15       47.88     29.05 o 
   9   8  10      766.99      788.12     61.53 o 
  10   8  10     2319.35     2065.15    147.02 o 
  11   8  10     1278.04     1303.25    122.36 o 
  -8   9  10       69.40       46.20     37.37 o 
  -7   9  10      859.83      929.12     90.76 o 
  -6   9  10     1810.80     1836.36    108.42 o 
  -5   9  10     1395.83     1452.41     92.82 o 
  -4   9  10     1058.74     1129.80     58.71 o 
  -3   9  10        5.88        5.64     19.58 o 
  -2   9  10      767.47      747.17     44.79 o 
  -1   9  10     2474.98     2480.28    143.39 o 
   0   9  10     4582.98     4369.27    229.64 o 
   1   9  10     3152.23     3102.09    151.61 o 
   2   9  10      146.68      103.61     25.13 o 
   3   9  10     4235.01     4217.97    128.05 o 
   4   9  10     5308.16     5289.94    231.50 o 
   5   9  10     2525.55     2598.48    111.95 o 
   6   9  10     1531.86     1606.02     87.04 o 
   7   9  10        3.05       12.83     18.62 o 
   8   9  10     1355.33     1337.99     72.24 o 
   9   9  10     2367.23     2299.54     88.52 o 
  10   9  10     1245.83     1126.39     77.86 o 
  11   9  10     1510.62     1641.79    164.46 o 
  -7  10  10      776.45      720.06    145.73 o 
  -6  10  10      444.53      430.14     54.65 o 
  -5  10  10     1150.76     1190.73    220.75 o 
  -4  10  10       12.70       -4.71     22.40 o 
  -3  10  10     1182.74     1180.19     60.73 o 
  -2  10  10     1473.61     1490.06    118.46 o 
  -1  10  10      878.92      928.78     53.15 o 
   0  10  10      367.66      408.47     35.97 o 
   1  10  10      133.66      115.38     24.30 o 
   2  10  10     3437.43     3383.92    264.21 o 
   3  10  10     2886.46     2909.39    104.87 o 
   4  10  10     1436.40     1374.54     67.82 o 
   5  10  10     1982.00     1939.81    147.98 o 
   6  10  10      494.61      530.52     45.96 o 
   7  10  10      559.97      526.45     40.22 o 
   8  10  10     1851.12     1806.05     84.62 o 
   9  10  10     1563.01     1548.44    115.03 o 
  10  10  10     2256.93     2185.35     98.70 o 
  -6  11  10        8.74       10.42     32.85 o 
  -5  11  10      195.68      141.21     40.89 o 
  -4  11  10     1422.32     1371.85    167.08 o 
  -3  11  10      304.77      335.25     57.32 o 
  -2  11  10      147.16      107.88     28.23 o 
  -1  11  10      127.50      106.31     28.34 o 
   0  11  10      205.37      226.92     33.32 o 
   1  11  10      945.51      984.17     83.30 o 
   2  11  10     3354.29     3296.29    104.89 o 
   3  11  10      184.66      184.55     34.60 o 
   4  11  10      681.12      624.38     52.13 o 
   5  11  10      161.36      161.56     35.40 o 
   6  11  10      761.11      746.56     57.41 o 
   7  11  10     1737.96     1633.09    106.27 o 
   8  11  10      666.91      593.96     51.13 o 
   9  11  10       75.82       65.21     27.44 o 
  10  11  10       12.56        5.57     25.71 o 
  -5  12  10     1271.73     1400.18     90.22 o 
  -4  12  10      294.09      326.26     50.09 o 
  -3  12  10       21.09       18.83     30.19 o 
  -2  12  10      104.49       79.98     34.27 o 
  -1  12  10      189.76      144.41     37.40 o 
   0  12  10     2398.56     2493.24     94.53 o 
   1  12  10     1832.14     1842.34    173.69 o 
   2  12  10      281.97      266.53     35.90 o 
   3  12  10      123.57       84.93     27.68 o 
   4  12  10      334.14      346.41     46.36 o 
   5  12  10     2644.30     2670.42    114.84 o 
   6  12  10     1710.97     1764.04    151.76 o 
   7  12  10       92.52       94.25     36.80 o 
   8  12  10      511.12      522.91     67.91 o 
   9  12  10      510.92      537.60     73.31 o 
  -4  13  10       24.99       -2.14     33.38 o 
  -3  13  10       41.70       17.82     35.92 o 
  -2  13  10      212.02      202.48     45.44 o 
  -1  13  10     1041.81     1173.32     79.96 o 
   0  13  10      707.00      843.01     69.69 o 
   1  13  10        2.49        4.79     30.19 o 
   2  13  10      467.16      392.11     50.17 o 
   3  13  10      815.33      843.97     94.59 o 
   4  13  10     2575.15     2648.35    133.97 o 
   5  13  10      949.77     1077.41     98.95 o 
   6  13  10       37.43       46.61     56.26 o 
   7  13  10      433.47      453.33     73.49 o 
   8  13  10      667.03      718.00     87.35 o 
  -2  14  10      471.44      548.67     95.67 o 
  -1  14  10       37.57       39.27     36.89 o 
   0  14  10      270.65      243.23     49.75 o 
   1  14  10      600.79      572.04     75.11 o 
   2  14  10     1567.46     1690.10    124.89 o 
   3  14  10     1330.72     1434.44     89.33 o 
   4  14  10      239.40      217.50     46.61 o 
   5  14  10        0.77        0.54     33.73 o 
   6  14  10      236.78      231.48     49.79 o 
   2  15  10     1344.36     1664.80    324.19 o 
   3  15  10      118.82      116.61     74.91 o 
  -4  -4  11     1126.51     1253.65     72.69 o 
  -3  -4  11      561.06      587.84     87.75 o 
  -2  -4  11      694.57      734.90     97.33 o 
  -1  -4  11      650.50      734.11    148.24 o 
   0  -4  11       56.58       36.50     30.98 o 
   1  -4  11      235.12      181.51     41.59 o 
   2  -4  11       71.64       62.51     32.38 o 
   3  -4  11       99.11      102.35     36.75 o 
   4  -4  11      560.87      153.86    142.57 o 
  -6  -3  11      150.41      109.47    217.92 o 
  -5  -3  11     2186.88     2483.91    104.58 o 
  -4  -3  11     1699.91     1880.10     84.67 o 
  -3  -3  11     1140.99     1259.20     64.77 o 
  -2  -3  11      700.63      739.39    107.74 o 
  -1  -3  11        5.82        3.45     25.88 o 
   0  -3  11      572.42      717.48     96.98 o 
   1  -3  11     1606.14     1769.32    131.11 o 
   2  -3  11      615.62      662.83    191.87 o 
   3  -3  11      285.96      266.66     64.41 o 
   4  -3  11      232.85      187.44     46.58 o 
   5  -3  11      609.93      663.38    154.80 o 
   6  -3  11      834.30      150.71    216.91 o 
  -7  -2  11       98.45       92.51     44.33 o 
  -6  -2  11     1236.77     1283.39     75.28 o 
  -5  -2  11      664.52      698.99     54.48 o 
  -4  -2  11     1079.88     1290.82     66.72 o 
  -3  -2  11     1408.51     1544.47    119.97 o 
  -2  -2  11       67.60       78.51     20.37 o 
  -1  -2  11      470.13      578.63     90.30 o 
   0  -2  11     2109.49     2392.69    187.37 o 
   1  -2  11     2221.69     2343.05    170.32 o 
   2  -2  11     1070.71     1167.11    334.14 o 
   3  -2  11       48.68       56.50     23.00 o 
   4  -2  11      773.62      741.26    159.16 o 
   5  -2  11     1725.40     1756.49    184.19 o 
   6  -2  11     1171.92     1191.60    492.88 o 
   7  -2  11      349.64      340.24     47.51 o 
  -7  -1  11      189.95      171.76     40.10 o 
  -6  -1  11      358.84      384.43     44.66 o 
  -5  -1  11      955.57      956.73     59.95 o 
  -4  -1  11      302.33      294.27     34.71 o 
  -3  -1  11      596.89      667.84     43.56 o 
  -2  -1  11      980.25     1119.20     89.10 o 
  -1  -1  11     1240.15     1479.05    184.83 o 
   0  -1  11     1535.31     1632.26     70.71 o 
   1  -1  11      315.45      311.73     44.68 o 
   2  -1  11      209.47      218.24     33.16 o 
   3  -1  11      963.64      979.97    277.31 o 
   4  -1  11      260.65      215.13     77.01 o 
   5  -1  11      385.74      375.59     71.52 o 
   6  -1  11      559.17      596.51     85.84 o 
   7  -1  11       56.75       42.37     25.46 o 
   8  -1  11       49.92       35.25     23.58 o 
  -8   0  11      633.98      642.37     79.94 o 
  -7   0  11      707.12      697.89     95.05 o 
  -6   0  11      641.84      602.55     86.21 o 
  -5   0  11      402.53      455.54     42.11 o 
  -4   0  11     4779.22     5086.15    150.42 o 
  -3   0  11     2448.55     2720.93    111.15 o 
  -2   0  11      540.94      672.17     49.59 o 
  -1   0  11      389.96      434.04     36.02 o 
   0   0  11        2.49       -6.39     14.19 o 
   1   0  11      942.93      780.65     96.27 o 
   2   0  11     1488.13     1102.41    202.59 o 
   3   0  11       74.61       50.00     52.61 o 
   4   0  11      449.50      349.58     76.18 o 
   5   0  11      581.34      595.40     54.43 o 
   6   0  11      306.52      310.75     52.03 o 
   7   0  11      823.05      813.50    103.55 o 
   8   0  11      229.43      239.03     39.08 o 
   9   0  11      161.32      -13.24    179.23 o 
  -8   1  11       50.60       60.02     34.38 o 
  -7   1  11        1.11      -18.75     25.05 o 
  -6   1  11      642.71      596.46     63.14 o 
  -5   1  11     2067.34     2263.47    120.42 o 
  -4   1  11     2336.70     2474.24     89.25 o 
  -3   1  11      157.03      197.08     25.55 o 
  -2   1  11      906.94      918.08     55.32 o 
  -1   1  11       83.63       90.01     21.40 o 
   0   1  11     1141.47     1249.28     75.95 o 
   1   1  11     2865.89     1723.25    253.33 o 
   2   1  11     1209.43      968.54    172.72 o 
   3   1  11     1291.18      993.10    172.15 o 
   4   1  11      244.02      158.92     63.44 o 
   5   1  11     4390.49     4150.06    206.86 o 
   6   1  11     3245.19     3277.32    105.40 o 
   7   1  11      929.55      906.27     99.05 o 
   8   1  11       45.07       30.37     20.35 o 
   9   1  11       15.91       28.01     23.18 o 
  -9   2  11       90.29       88.36    143.99 o 
  -8   2  11      236.05      227.14     41.65 o 
  -7   2  11      502.33      536.03     71.12 o 
  -6   2  11     1622.87     1676.03    123.61 o 
  -5   2  11     1170.31     1115.91     96.81 o 
  -4   2  11     1089.45     1080.17     72.54 o 
  -3   2  11      321.23      291.65     28.04 o 
  -2   2  11      318.01      311.54     42.26 o 
  -1   2  11     3212.35     3400.19    125.16 o 
   0   2  11     3824.54     3973.54    133.09 o 
   1   2  11     1224.37      982.24    205.19 o 
   2   2  11       19.82       46.51     43.28 o 
   3   2  11      374.38      403.55     72.73 o 
   4   2  11     3684.09     2285.85    282.33 o 
   5   2  11     3434.09     3198.57    347.39 o 
   6   2  11      317.22      379.65     83.43 o 
   7   2  11      133.15      129.02     25.85 o 
   8   2  11       19.62       11.49     18.83 o 
   9   2  11       39.74       53.77     23.84 o 
  10   2  11      734.31      781.34     62.03 o 
  -9   3  11       29.90       38.14     34.45 o 
  -8   3  11      637.05      604.03     72.85 o 
  -7   3  11     1689.97     1658.90     88.63 o 
  -6   3  11     2571.44     2631.61    104.61 o 
  -5   3  11      327.45      334.15     47.88 o 
  -4   3  11      558.63      579.43     40.33 o 
  -3   3  11     2954.75     2938.18    117.82 o 
  -2   3  11     7354.48     7275.99    378.57 o 
  -1   3  11     4587.10     4655.66    395.60 o 
   0   3  11      841.02      860.55     55.76 o 
   1   3  11      733.70      701.38     42.08 o 
   2   3  11     1539.26     1255.10    105.54 o 
   3   3  11     3563.00     2817.96    237.56 o 
   4   3  11     2370.26     2001.87    208.44 o 
   5   3  11     2379.24     2139.50    252.08 o 
   6   3  11      106.49       96.97     21.41 o 
   7   3  11       90.66       64.41     30.55 o 
   8   3  11      514.02      502.15     49.78 o 
   9   3  11     1244.33     1328.36     91.41 o 
  10   3  11      689.79      651.64     51.44 o 
  -9   4  11      404.45      351.06     51.50 o 
  -8   4  11     1010.50      995.20    118.98 o 
  -7   4  11      607.61      547.78    127.21 o 
  -6   4  11      109.88       81.35     30.51 o 
  -5   4  11      377.16      341.85     47.13 o 
  -4   4  11     2226.88     2222.99     85.27 o 
  -3   4  11     4698.93     4557.66    267.73 o 
  -2   4  11     2495.56     2447.43    132.50 o 
  -1   4  11      319.59      328.42     24.90 o 
   0   4  11       15.57       28.08     18.93 o 
   1   4  11      969.96      925.20     82.75 o 
   2   4  11     2301.51     2353.18    171.02 o 
   3   4  11     3749.33     3681.19    157.49 o 
   4   4  11     3232.64     3156.69    252.48 o 
   5   4  11      623.58      580.36     54.50 o 
   6   4  11     1126.74     1043.57    109.44 o 
   7   4  11     1911.07     1953.18    108.92 o 
   8   4  11     1981.98     2164.67    114.06 o 
   9   4  11      473.00      497.24     52.33 o 
  10   4  11        0.60      -18.26     21.57 o 
  -9   5  11      260.62      279.04     88.71 o 
  -8   5  11      125.89      121.84     30.71 o 
  -7   5  11      246.85      229.69     40.01 o 
  -6   5  11      716.45      693.01     52.87 o 
  -5   5  11      796.69      806.58     74.37 o 
  -4   5  11     1291.73     1230.31    117.74 o 
  -3   5  11       98.63       96.57     23.56 o 
  -2   5  11       64.63       59.51     20.45 o 
  -1   5  11      165.74      156.22     21.89 o 
   0   5  11     1564.40     1390.20    205.97 o 
   1   5  11     2201.00     2009.97    149.20 o 
   2   5  11     1773.18     1644.23    131.59 o 
   3   5  11       11.10       20.35     13.13 o 
   4   5  11       21.72       21.46     16.42 o 
   5   5  11     1710.01     1554.65    102.57 o 
   6   5  11     2292.17     2365.40    201.87 o 
   7   5  11     1027.51     1031.14    106.73 o 
   8   5  11       61.72       88.03     22.39 o 
   9   5  11       55.30       49.47     23.64 o 
  10   5  11       41.15       12.99     23.58 o 
  -8   6  11      366.47      401.87     75.48 o 
  -7   6  11      161.31      135.85     30.09 o 
  -6   6  11     1022.54     1088.23     84.89 o 
  -5   6  11     1721.75     1716.22    108.69 o 
  -4   6  11       87.63       83.34     21.30 o 
  -3   6  11      560.53      523.67     40.95 o 
  -2   6  11      544.75      512.00     57.91 o 
  -1   6  11     4982.23     4914.77    141.90 o 
   0   6  11     4630.01     4171.49    351.48 o 
   1   6  11       47.21       46.25     22.71 o 
   2   6  11     2611.38     2454.50     90.04 o 
   3   6  11     3321.07     3102.72    197.91 o 
   4   6  11     2629.93     2474.19    193.54 o 
   5   6  11     3201.42     3060.40    227.25 o 
   6   6  11      531.21      488.77     39.86 o 
   7   6  11      326.17      331.59     36.51 o 
   8   6  11      350.37      313.92     48.91 o 
   9   6  11      240.73      245.24     57.08 o 
  10   6  11      906.85      855.03     65.83 o 
  11   6  11      979.93     1039.68    132.00 o 
  -8   7  11      325.19      328.73     74.42 o 
  -7   7  11      415.38      420.85     63.30 o 
  -6   7  11      675.82      687.06     81.90 o 
  -5   7  11       31.08       51.24     23.76 o 
  -4   7  11     2053.25     2105.48     78.14 o 
  -3   7  11     1825.72     1798.23    150.19 o 
  -2   7  11     2178.89     2054.35     83.66 o 
  -1   7  11     1531.72     1629.29     70.49 o 
   0   7  11       11.46       -4.43     16.87 o 
   1   7  11     2901.96     2742.48    262.37 o 
   2   7  11     3909.06     3736.52    386.42 o 
   3   7  11     2894.79     2706.44    121.69 o 
   4   7  11     5176.00     4953.10    340.56 o 
   5   7  11     1394.65     1367.24     65.21 o 
   6   7  11       64.45       74.89     25.14 o 
   7   7  11      839.75      859.39     85.54 o 
   8   7  11     1310.94     1286.46     93.20 o 
   9   7  11     2698.53     2617.64    196.34 o 
  10   7  11      715.78      712.00     62.01 o 
  11   7  11       92.33       79.59     48.77 o 
  -8   8  11       30.93       27.50     31.88 o 
  -7   8  11       81.29       74.07     34.85 o 
  -6   8  11      414.57      364.28     45.04 o 
  -5   8  11     2439.52     2462.55    125.45 o 
  -4   8  11     1832.63     1784.75     76.91 o 
  -3   8  11      847.30      868.16     46.77 o 
  -2   8  11      207.87      238.27     27.77 o 
  -1   8  11       15.95       14.27     16.69 o 
   0   8  11     1374.00     1493.23    123.17 o 
   1   8  11     4266.93     3810.30    378.34 o 
   2   8  11     2723.86     2521.17    189.54 o 
   3   8  11     2622.01     2520.88    110.79 o 
   4   8  11      716.39      711.09     50.78 o 
   5   8  11      566.10      525.16     37.69 o 
   6   8  11     1608.67     1620.00    123.42 o 
   7   8  11     2224.22     2043.39    183.39 o 
   8   8  11     1338.32     1264.57    178.82 o 
   9   8  11       96.53       85.87     33.81 o 
  10   8  11      287.55      280.42     46.43 o 
  -7   9  11      247.17      243.42     46.75 o 
  -6   9  11     1758.01     1775.33    191.57 o 
  -5   9  11     1566.50     1679.24     75.01 o 
  -4   9  11     1478.30     1524.05     77.61 o 
  -3   9  11      455.89      479.27     42.96 o 
  -2   9  11       37.51       25.41     20.87 o 
  -1   9  11     1295.79     1307.02     57.27 o 
   0   9  11     3633.01     3671.83    104.23 o 
   1   9  11     2544.25     2660.06    127.97 o 
   2   9  11     1290.56     1352.60    137.80 o 
   3   9  11       35.94       37.69     28.34 o 
   4   9  11     2305.59     2325.35    177.49 o 
   5   9  11     3785.19     3825.50    355.96 o 
   6   9  11     2269.59     2125.86    102.30 o 
   7   9  11      313.58      313.14     35.99 o 
   8   9  11       57.69       70.16     32.86 o 
   9   9  11      607.58      647.97     59.59 o 
  10   9  11     1046.68     1102.25     77.59 o 
  -6  10  11      213.86      212.62     45.11 o 
  -5  10  11      605.17      665.16     87.53 o 
  -4  10  11      740.22      778.82     71.61 o 
  -3  10  11      139.00       99.09     27.58 o 
  -2  10  11      350.71      393.94     41.99 o 
  -1  10  11      949.95     1018.28     53.39 o 
   0  10  11      807.06      968.87     51.25 o 
   1  10  11      374.73      414.66     49.21 o 
   2  10  11      342.22      367.33     46.40 o 
   3  10  11     3482.07     3401.92    183.88 o 
   4  10  11     1580.70     1532.63    117.95 o 
   5  10  11     1971.86     1898.16    132.58 o 
   6  10  11      469.05      520.48     52.36 o 
   7  10  11      174.16      163.59     39.05 o 
   8  10  11      760.41      768.92     66.93 o 
   9  10  11     1223.59     1152.46     87.09 o 
  10  10  11     1404.31     1402.40    118.18 o 
  -6  11  11      179.74      191.39     45.84 o 
  -5  11  11        4.99        7.77     30.09 o 
  -4  11  11      917.21      916.16    145.96 o 
  -3  11  11      572.20      642.05     50.00 o 
  -2  11  11       50.66       64.51     26.12 o 
  -1  11  11       15.27       18.77     23.02 o 
   0  11  11      191.96      173.12     31.18 o 
   1  11  11     2228.72     2184.39     80.69 o 
   2  11  11     1654.12     1707.52     81.80 o 
   3  11  11      752.81      673.47     76.90 o 
   4  11  11      269.77      251.87     36.85 o 
   5  11  11      438.44      439.48     44.39 o 
   6  11  11      630.70      646.93     65.41 o 
   7  11  11     1456.39     1468.09    141.59 o 
   8  11  11     1064.58     1103.13     87.82 o 
   9  11  11      242.52      193.84     41.31 o 
  -5  12  11     1519.04      360.49    255.09 o 
  -4  12  11      650.44      751.10    112.66 o 
  -3  12  11       13.10       -0.42     30.07 o 
  -2  12  11       76.41       31.19     31.72 o 
  -1  12  11      394.35      338.99     45.20 o 
   0  12  11     2487.00     2497.36     94.50 o 
   1  12  11     2707.69     2868.70    100.59 o 
   2  12  11      496.08      501.88     42.95 o 
   3  12  11      340.55      329.04     41.84 o 
   4  12  11       71.83       69.69     31.57 o 
   5  12  11     1552.70     1431.77     86.57 o 
   6  12  11     3128.08     3196.60    180.87 o 
   7  12  11      979.63      898.50     71.51 o 
   8  12  11       17.86       -0.27     29.17 o 
  -3  13  11        5.08       21.29     34.45 o 
  -2  13  11      146.02      127.42     41.33 o 
  -1  13  11      993.53     1069.76    149.48 o 
   0  13  11     2536.61     2751.12    468.75 o 
   1  13  11      550.64      618.01     59.99 o 
   2  13  11      284.26      308.27     43.16 o 
   3  13  11       51.74       43.08     27.21 o 
   4  13  11     1247.16     1235.94    105.67 o 
   5  13  11     2630.11     2801.55    121.68 o 
   6  13  11      699.67      681.08     73.28 o 
   7  13  11       11.01       24.19     40.37 o 
  -1  14  11      640.41      744.26    111.82 o 
   0  14  11      145.02      207.90     46.80 o 
   1  14  11      125.88      118.79     40.06 o 
   2  14  11      442.25      425.86     55.56 o 
   3  14  11     1009.93      970.66    116.91 o 
   4  14  11      629.56      643.35    156.56 o 
   5  14  11       62.22       80.63     37.22 o 
  -2  -3  12     1446.94     1559.17    281.41 o 
  -1  -3  12      303.12      341.55     77.86 o 
   0  -3  12       52.33       73.80     48.12 o 
   1  -3  12      197.17      247.66     42.56 o 
   2  -3  12       28.74       39.04     28.95 o 
   3  -3  12      531.68      254.58    225.56 o 
  -4  -2  12      437.15      475.29     41.03 o 
  -3  -2  12     1644.37     1830.52     69.89 o 
  -2  -2  12      930.18     1028.52    101.83 o 
  -1  -2  12        8.88       26.36     26.74 o 
   0  -2  12      226.99      275.52     55.79 o 
   1  -2  12      569.13      641.17     91.42 o 
   2  -2  12     1315.48     1433.78     73.09 o 
   3  -2  12      495.39      485.91    135.05 o 
   4  -2  12      278.09      260.38     72.74 o 
   5  -2  12      624.89      625.01    239.05 o 
  -6  -1  12      219.13      276.35     42.95 o 
  -5  -1  12      396.69      452.63     48.01 o 
  -4  -1  12      249.51      248.17     36.17 o 
  -3  -1  12        0.13        4.92     22.05 o 
  -2  -1  12      141.17      152.88     34.37 o 
  -1  -1  12      617.83      706.10    100.24 o 
   0  -1  12      499.72      560.84     69.59 o 
   1  -1  12      173.48      168.06     81.98 o 
   2  -1  12       57.44       69.19     30.47 o 
   3  -1  12      678.80      703.73    222.51 o 
   4  -1  12      154.37      167.87     48.88 o 
   5  -1  12      214.78      248.25     52.91 o 
   6  -1  12      517.29      529.00     67.92 o 
  -6   0  12      649.35      666.25     87.38 o 
  -5   0  12       25.92       52.30     28.14 o 
  -4   0  12      816.92      795.58     51.61 o 
  -3   0  12     2070.81     2316.07     84.13 o 
  -2   0  12     1564.08     1773.78    117.36 o 
  -1   0  12      936.70     1066.63     59.16 o 
   0   0  12       32.05       20.47     21.51 o 
   1   0  12     1157.58     1325.50    289.74 o 
   2   0  12     1127.21      487.30    183.87 o 
   3   0  12      474.96      340.68    116.18 o 
   4   0  12      784.64      597.57    204.34 o 
   5   0  12      709.73      625.96     75.63 o 
   6   0  12       19.96       25.07     20.89 o 
   7   0  12      171.12      165.64     43.07 o 
  -7   1  12      197.47      215.55     42.14 o 
  -6   1  12       57.11       44.59     29.63 o 
  -5   1  12     1138.08     1280.59     68.50 o 
  -4   1  12     2576.24     2841.02    119.86 o 
  -3   1  12     1716.98     1787.50     70.78 o 
  -2   1  12      639.27      687.59     50.83 o 
  -1   1  12      457.10      463.81     37.29 o 
   0   1  12      725.46      719.54     40.05 o 
   1   1  12     1627.18      910.03    214.55 o 
   2   1  12     1572.32     1184.74    167.63 o 
   3   1  12     1677.54     1283.83    263.24 o 
   4   1  12     1360.09     1021.91    181.34 o 
   5   1  12      175.34      170.29     21.15 o 
   6   1  12     1725.45     1742.54    122.93 o 
   7   1  12      809.90      859.98    101.56 o 
   8   1  12      346.60      377.70     58.47 o 
  -7   2  12      257.68      242.70     43.50 o 
  -6   2  12     1347.13     1444.67    109.36 o 
  -5   2  12     1669.48     1715.99    136.55 o 
  -4   2  12      496.23      506.42     57.32 o 
  -3   2  12      847.31      859.44     82.01 o 
  -2   2  12      497.47      539.88     69.17 o 
  -1   2  12      357.92      397.53     35.35 o 
   0   2  12     2901.07     2978.44    146.82 o 
   1   2  12     1357.33     1134.64    107.36 o 
   2   2  12      505.25      393.23     75.49 o 
   3   2  12       49.82        7.44     45.65 o 
   4   2  12      390.77      293.90     75.43 o 
   5   2  12     2104.20     2125.94    240.22 o 
   6   2  12     1738.99     1710.38    147.87 o 
   7   2  12       77.66       68.85     24.37 o 
   8   2  12       21.15       19.98     25.31 o 
   9   2  12        4.50      -60.08    167.52 o 
  -8   3  12      116.92       -0.61    117.68 o 
  -7   3  12      952.47      904.27     81.06 o 
  -6   3  12     2547.13     2528.97    102.58 o 
  -5   3  12     1169.71     1325.78     69.07 o 
  -4   3  12      390.48      403.04     37.84 o 
  -3   3  12      193.96      185.23     34.54 o 
  -2   3  12     2075.61     2032.43     69.56 o 
  -1   3  12     4002.11     4271.84    148.94 o 
   0   3  12      829.87      866.66    100.10 o 
   1   3  12       17.97       11.57     11.80 o 
   2   3  12      966.58      726.00    123.72 o 
   3   3  12     1197.74     1013.93    179.22 o 
   4   3  12     3096.33     1600.84    252.08 o 
   5   3  12     1673.10     1620.67    158.30 o 
   6   3  12      328.24      313.89     43.06 o 
   7   3  12       20.37       23.90     21.88 o 
   8   3  12       22.35       13.77     23.67 o 
   9   3  12      690.08      750.94    110.89 o 
  -8   4  12      315.91      253.73     43.88 o 
  -7   4  12      873.77      861.28     95.86 o 
  -6   4  12      455.36      269.19    119.37 o 
  -5   4  12        2.25        4.59     22.83 o 
  -4   4  12       52.89       44.75     24.34 o 
  -3   4  12      886.61      825.99     59.71 o 
  -2   4  12     1308.61     1396.59     59.09 o 
  -1   4  12      293.54      278.20     42.99 o 
   0   4  12       42.65       26.17     20.38 o 
   1   4  12      838.53      796.30     92.81 o 
   2   4  12     1779.56     1740.68    170.83 o 
   3   4  12     3056.01     3095.28    278.99 o 
   4   4  12     1606.80     1627.51    191.43 o 
   5   4  12     1395.85     1372.73    144.63 o 
   6   4  12        8.01        8.40     18.09 o 
   7   4  12      650.12      581.76     79.90 o 
   8   4  12     1377.70     1407.06    167.18 o 
   9   4  12      660.63      749.64     59.46 o 
  -8   5  12       94.29       63.02     43.92 o 
  -7   5  12       91.01       93.47     34.03 o 
  -6   5  12      406.07      376.33     55.25 o 
  -5   5  12     1258.74     1158.28    130.91 o 
  -4   5  12      556.48      550.60     89.94 o 
  -3   5  12      239.72      231.97     42.03 o 
  -2   5  12       18.58       30.70     19.75 o 
  -1   5  12        3.92       -2.42     16.12 o 
   0   5  12     1317.74     1197.95    172.55 o 
   1   5  12     2254.43     2112.51     89.59 o 
   2   5  12      947.51      946.92     85.99 o 
   3   5  12      871.17      860.63     50.08 o 
   4   5  12        9.57       13.09     17.23 o 
   5   5  12       33.55       47.56     20.10 o 
   6   5  12     2099.54     2170.85    247.29 o 
   7   5  12      966.04     1005.84    107.36 o 
   8   5  12       57.41       53.84     21.79 o 
   9   5  12       16.59       17.07     22.65 o 
  10   5  12       93.98       94.31     34.07 o 
  -8   6  12      188.86      105.91    173.12 o 
  -7   6  12     1392.10     1393.87     82.64 o 
  -6   6  12     1258.34     1300.79     79.60 o 
  -5   6  12     2602.91     2764.54    114.55 o 
  -4   6  12      439.77      422.90     67.74 o 
  -3   6  12       61.04       64.44     24.15 o 
  -2   6  12      357.88      330.56     32.86 o 
  -1   6  12     1720.57     1596.32    123.94 o 
   0   6  12     3752.19     3797.67    929.23 o 
   1   6  12     1965.25     2078.62     94.95 o 
   2   6  12       30.33       28.82     20.62 o 
   3   6  12      656.69      679.73     52.91 o 
   4   6  12     1533.46     1598.76    140.99 o 
   5   6  12     3736.34     3704.32    218.52 o 
   6   6  12      981.58     1003.56    105.24 o 
   7   6  12      151.07      148.49     30.92 o 
   8   6  12      676.75      711.59     70.19 o 
   9   6  12      636.10      572.62    107.81 o 
  10   6  12     1737.38     1711.70    177.95 o 
  -7   7  12      469.49      496.53     65.40 o 
  -6   7  12     1922.75     2037.93    113.91 o 
  -5   7  12      829.32      872.09     84.34 o 
  -4   7  12        1.96        2.85     23.77 o 
  -3   7  12      407.68      379.19     46.63 o 
  -2   7  12      963.13      984.23    113.84 o 
  -1   7  12     3515.10     3569.67    117.42 o 
   0   7  12     1444.05     1506.68     66.39 o 
   1   7  12       21.93       40.32     26.09 o 
   2   7  12     2753.65     2579.89    258.64 o 
   3   7  12     1489.89     1345.49     85.55 o 
   4   7  12     3463.90     3402.11    265.26 o 
   5   7  12     2243.82     2187.12    167.79 o 
   6   7  12       37.94       45.90     24.60 o 
   7   7  12      650.83      586.70     85.36 o 
   8   7  12     1570.18     1543.02    139.75 o 
   9   7  12     2595.98     2617.80    212.46 o 
  10   7  12     2516.98     2581.83    142.42 o 
  -7   8  12      994.17     1097.12     65.19 o 
  -6   8  12      260.85      223.67     34.88 o 
  -5   8  12      540.11      571.51     54.36 o 
  -4   8  12      693.29      692.59     68.77 o 
  -3   8  12      849.60      734.42     98.99 o 
  -2   8  12      904.70      910.05     83.56 o 
  -1   8  12       58.22       61.90     25.87 o 
   0   8  12      827.61      827.03    102.49 o 
   1   8  12     2437.33     2261.92    206.29 o 
   2   8  12      782.46      768.23    122.15 o 
   3   8  12     1842.28     1821.79    193.10 o 
   4   8  12     1890.00     1845.98    130.96 o 
   5   8  12        7.58       19.46     24.23 o 
   6   8  12      809.36      743.33     75.05 o 
   7   8  12     1470.50     1300.30    171.94 o 
   8   8  12     1658.80     1547.78    180.32 o 
   9   8  12     2263.96     2142.35    143.84 o 
  10   8  12      231.96      191.38     44.19 o 
  -6   9  12      508.59      486.85     60.85 o 
  -5   9  12      594.24      638.67     69.72 o 
  -4   9  12      403.48      427.68     46.84 o 
  -3   9  12      580.94      627.82     55.91 o 
  -2   9  12       25.67       17.48     20.59 o 
  -1   9  12     1074.89     1031.05     63.25 o 
   0   9  12     1688.10     1791.50     81.71 o 
   1   9  12     2033.45     2077.26    184.13 o 
   2   9  12     1830.29     1825.35    191.07 o 
   3   9  12     1051.28      991.30     71.59 o 
   4   9  12      116.77      117.32     35.16 o 
   5   9  12     1026.35      960.51     95.16 o 
   6   9  12     2279.66     2121.92    184.02 o 
   7   9  12     1099.92     1125.81    104.64 o 
   8   9  12      231.12      215.19     41.42 o 
   9   9  12       20.17       18.85     32.12 o 
  -6  10  12       55.35       42.63     45.34 o 
  -5  10  12      167.80      171.45     41.95 o 
  -4  10  12      213.59      267.08     36.89 o 
  -3  10  12        3.00       20.34     23.23 o 
  -2  10  12      378.99      335.73     54.60 o 
  -1  10  12     1117.08     1216.12     57.53 o 
   0  10  12     1956.26     2007.87     91.15 o 
   1  10  12     1314.51     1352.69    119.82 o 
   2  10  12       92.58       90.02     36.57 o 
   3  10  12      564.35      483.25     55.19 o 
   4  10  12      864.95      842.81     75.88 o 
   5  10  12     1255.64     1140.69    152.57 o 
   6  10  12      835.11      815.87     92.89 o 
   7  10  12       99.87       68.56     33.34 o 
   8  10  12      762.06      732.30     61.37 o 
   9  10  12     1062.39     1170.76    153.28 o 
  -5  11  12       82.36       67.95     37.06 o 
  -4  11  12      432.90      391.27     51.39 o 
  -3  11  12      741.53      752.78     52.99 o 
  -2  11  12      442.29      452.29     42.61 o 
  -1  11  12      522.51      577.94     63.14 o 
   0  11  12       48.35       42.86     24.58 o 
   1  11  12     1175.91     1099.52     91.01 o 
   2  11  12     1829.61     1907.34    115.28 o 
   3  11  12      289.96      233.47     48.07 o 
   4  11  12      200.66      166.16     44.93 o 
   5  11  12      110.20      119.99     42.10 o 
   6  11  12      290.82      313.89     55.09 o 
   7  11  12     1497.18     1639.01    108.81 o 
   8  11  12      814.06      734.25     66.49 o 
  -4  12  12      900.31     1039.79    271.57 o 
  -3  12  12      158.98      145.98     39.67 o 
  -2  12  12      118.70      111.61     31.73 o 
  -1  12  12       38.79       37.54     26.07 o 
   0  12  12     1147.62     1234.42     65.27 o 
   1  12  12     3713.86     3811.63    120.02 o 
   2  12  12      678.12      713.69     47.99 o 
   3  12  12      241.33      283.22     34.70 o 
   4  12  12      199.53      218.80     37.83 o 
   5  12  12      394.69      414.28     89.25 o 
   6  12  12     3029.49     3114.17    158.85 o 
   7  12  12     2224.45     2411.32    140.35 o 
   8  12  12     1049.25      508.15    330.45 o 
  -2  13  12        2.85      -15.97     31.29 o 
  -1  13  12      450.65      407.92     56.37 o 
   0  13  12     1937.66     2032.75     97.11 o 
   1  13  12     1551.84     1731.28    126.71 o 
   2  13  12      273.04      277.29     38.29 o 
   3  13  12      230.56      243.59     36.74 o 
   4  13  12      478.60      451.81     43.33 o 
   5  13  12     2695.91     2819.09    145.86 o 
   6  13  12     2012.41     2043.97    138.34 o 
   1  14  12      130.17      129.92     41.65 o 
   2  14  12       42.88       23.54     33.39 o 
   3  14  12      501.11      467.91     61.29 o 
   4  14  12      996.00     1021.64    161.96 o 
   0  -2  13       22.20      -10.69    161.92 o 
  -3  -1  13      315.61      425.28     41.31 o 
  -2  -1  13        1.82       16.08     29.21 o 
  -1  -1  13      142.37      148.26     39.15 o 
   0  -1  13      527.43      569.64    228.62 o 
   1  -1  13      246.25      331.70    132.13 o 
   2  -1  13      126.18      160.55     44.04 o 
   3  -1  13        4.54       15.06     30.00 o 
   4  -1  13      195.68      124.75    187.37 o 
  -4   0  13        4.43       27.11     26.57 o 
  -3   0  13      932.94     1076.05     57.68 o 
  -2   0  13     1034.02     1153.25     70.63 o 
  -1   0  13     1108.18     1352.65     71.60 o 
   0   0  13      535.17      546.49    138.77 o 
   1   0  13      267.47      253.28     78.16 o 
   2   0  13      618.04      334.01    175.29 o 
   3   0  13      597.52      307.76    169.48 o 
   4   0  13     1010.78      338.91    176.62 o 
   5   0  13      330.70      311.00     65.02 o 
  -5   1  13       59.05       51.30     29.63 o 
  -4   1  13     1025.11     1159.18     63.62 o 
  -3   1  13     1083.72     1300.03     62.44 o 
  -2   1  13     1298.47     1492.45     80.45 o 
  -1   1  13     1322.13     1520.14     74.27 o 
   0   1  13        8.22       10.64     18.67 o 
   1   1  13     1118.62      537.74    193.41 o 
   2   1  13      953.52      421.60    185.39 o 
   3   1  13     1297.02      909.80    239.17 o 
   4   1  13     1621.50      679.98    203.57 o 
   5   1  13      323.66      347.01     61.81 o 
   6   1  13      209.78      245.83     48.94 o 
  -6   2  13      372.65      424.59     66.57 o 
  -5   2  13     1617.64     1711.64     81.91 o 
  -4   2  13      651.00      702.09     49.75 o 
  -3   2  13      374.25      423.36     37.60 o 
  -2   2  13     1221.74     1242.27     70.99 o 
  -1   2  13       37.21       12.73     32.59 o 
   0   2  13      913.03      980.04     50.94 o 
   1   2  13      731.21      388.91    173.74 o 
   2   2  13      823.47      622.12    137.75 o 
   3   2  13     1204.25      877.98    165.30 o 
   4   2  13      395.73      301.29     81.13 o 
   5   2  13      408.29      250.56     77.52 o 
   6   2  13      699.42      715.43     97.02 o 
   7   2  13      327.17      319.83     73.00 o 
  -6   3  13     1598.51     1579.03    122.07 o 
  -5   3  13     1089.09     1102.10    121.48 o 
  -4   3  13      229.28      272.96     35.69 o 
  -3   3  13      324.72      347.85     34.63 o 
  -2   3  13       81.73       97.40     29.72 o 
  -1   3  13     1523.77     1656.87     78.07 o 
   0   3  13     1815.30     2019.40     82.64 o 
   1   3  13      807.11      767.08     89.90 o 
   2   3  13       71.43       23.90     53.71 o 
   3   3  13       83.54       70.81     58.40 o 
   4   3  13     1387.13     1321.36    315.94 o 
   5   3  13      715.84      904.85    215.44 o 
   6   3  13      105.67      113.20     24.47 o 
   7   3  13       56.25       68.74     25.37 o 
   8   3  13        9.75       -2.70     25.72 o 
  -6   4  13      950.14     1017.04    103.84 o 
  -5   4  13      245.64      231.71     36.77 o 
  -4   4  13        3.34      -10.34     22.21 o 
  -3   4  13       97.86      108.12     26.35 o 
  -2   4  13     1813.65     1999.69     82.16 o 
  -1   4  13     1743.26     1807.31     85.19 o 
   0   4  13      417.07      396.85     64.13 o 
   1   4  13      157.68      137.30     23.60 o 
   2   4  13      593.64      587.46     83.80 o 
   3   4  13     1338.50     1307.40    164.65 o 
   4   4  13     1418.22     1497.24     69.67 o 
   5   4  13       41.38       31.75     19.08 o 
   6   4  13      251.15      254.39     63.96 o 
   7   4  13      143.77      137.24     29.21 o 
   8   4  13      425.22      384.69     59.68 o 
  -6   5  13      170.32      137.82     36.45 o 
  -5   5  13      251.33      242.33     43.38 o 
  -4   5  13     2047.70     2080.73     88.27 o 
  -3   5  13      452.19      497.97     64.60 o 
  -2   5  13      246.27      271.13     40.42 o 
  -1   5  13       98.04      103.93     23.38 o 
   0   5  13      616.22      680.21    105.60 o 
   1   5  13     1112.87     1160.22     87.05 o 
   2   5  13     1206.31     1262.66     57.70 o 
   3   5  13      993.49     1036.37    108.47 o 
   4   5  13      246.12      241.25     35.50 o 
   5   5  13        1.75      -12.49     18.27 o 
   6   5  13      187.66      181.44     28.84 o 
   7   5  13      728.97      746.44    130.38 o 
   8   5  13      653.07      699.53    105.09 o 
   9   5  13      360.62       53.97    216.40 o 
  -6   6  13      984.25      814.02    309.48 o 
  -5   6  13     1780.71     1716.12    153.38 o 
  -4   6  13     1487.71     1344.26    425.46 o 
  -3   6  13       32.60       27.31     23.83 o 
  -2   6  13      116.93      122.12     27.19 o 
  -1   6  13      596.43      637.10     85.91 o 
   0   6  13     3292.46     3556.77    143.01 o 
   1   6  13     3453.22     3244.79    269.70 o 
   2   6  13     1769.51     1727.65    221.07 o 
   3   6  13        8.82       11.51     20.43 o 
   4   6  13      138.33      118.75     26.59 o 
   5   6  13     2304.68     2284.17    173.19 o 
   6   6  13     1866.31     1939.75    322.07 o 
   7   6  13      304.96      271.61     40.64 o 
   8   6  13        5.80       -0.95     25.73 o 
   9   6  13      392.81      404.44     51.20 o 
  -6   7  13     1180.37     1234.44     77.58 o 
  -5   7  13     1499.04     1555.83     84.05 o 
  -4   7  13       69.59       45.83     28.99 o 
  -3   7  13       82.77       86.53     28.40 o 
  -2   7  13      335.35      313.91     49.26 o 
  -1   7  13     3166.92     2821.86    645.80 o 
   0   7  13     4653.72     4815.21    144.35 o 
   1   7  13      912.09      923.20    144.27 o 
   2   7  13        2.76       -4.26     23.21 o 
   3   7  13      442.41      409.22     59.68 o 
   4   7  13     2760.72     2812.08    159.24 o 
   5   7  13     3236.38     3264.89    209.16 o 
   6   7  13       99.74       76.84     28.60 o 
   7   7  13       70.09       56.12     28.64 o 
   8   7  13      256.12      228.29     39.35 o 
   9   7  13      536.04      478.58     60.34 o 
  -6   8  13      631.06      693.26    123.04 o 
  -5   8  13        0.15      -11.09     27.76 o 
  -4   8  13      100.92       82.20     30.69 o 
  -3   8  13      194.39      169.82     34.91 o 
  -2   8  13     1371.14     1364.13    126.27 o 
  -1   8  13     1196.12     1201.66     92.40 o 
   0   8  13      118.01      107.34     28.15 o 
   1   8  13      307.02      279.30     44.39 o 
   2   8  13      601.06      594.18    102.60 o 
   3   8  13      716.80      678.56    126.81 o 
   4   8  13     1877.10     1878.73     84.83 o 
   5   8  13       70.30       62.04     27.69 o 
   6   8  13       12.69       17.60     21.65 o 
   7   8  13      119.35      111.40     40.71 o 
   8   8  13      413.60      393.96     48.31 o 
   9   8  13     1774.70      678.21    363.04 o 
  -5   9  13      444.24      408.28     71.07 o 
  -4   9  13      201.89      207.42     41.12 o 
  -3   9  13      480.02      549.71     80.62 o 
  -2   9  13      148.41      141.86     34.10 o 
  -1   9  13      309.72      301.04     39.50 o 
   0   9  13     1341.97     1306.61    123.83 o 
   1   9  13      739.69      686.13     76.70 o 
   2   9  13     1315.65     1352.57    173.47 o 
   3   9  13     1495.40     1618.03     93.92 o 
   4   9  13       42.40       30.54     29.20 o 
   5   9  13      325.40      323.53     43.24 o 
   6   9  13      905.02      867.83    127.73 o 
   7   9  13     1454.27     1512.35     75.84 o 
   8   9  13      794.79      874.63     98.97 o 
  -4  10  13      132.73      135.62     41.96 o 
  -3  10  13        1.21        1.95     26.60 o 
  -2  10  13      150.35      129.55     35.79 o 
  -1  10  13      685.36      672.76     55.58 o 
   0  10  13     1402.93     1488.83     78.41 o 
   1  10  13     1594.06     1537.59    123.95 o 
   2  10  13      721.08      718.28    119.87 o 
   3  10  13        7.69       17.19     30.40 o 
   4  10  13      924.10     1056.28    144.31 o 
   5  10  13     1186.24     1240.74    474.04 o 
   6  10  13     1383.78     1307.42    139.56 o 
   7  10  13      213.35      122.03     39.42 o 
   8  10  13      157.36      153.49     36.73 o 
  -4  11  13      170.83       67.72    185.85 o 
  -3  11  13      608.03      643.27     49.59 o 
  -2  11  13      381.71      363.78     53.65 o 
  -1  11  13     1131.28     1132.18     72.87 o 
   0  11  13      795.19      909.09     66.80 o 
   1  11  13       37.57       41.34     29.26 o 
   2  11  13      856.10      810.83    101.40 o 
   3  11  13      788.44      712.00    113.74 o 
   4  11  13      550.50      494.56    118.69 o 
   5  11  13      665.99      747.54    107.31 o 
   6  11  13        5.33        9.62     34.34 o 
   7  11  13      657.73      589.15     84.50 o 
  -2  12  13      978.04     1077.73     72.90 o 
  -1  12  13      534.04      628.92     78.20 o 
   0  12  13       87.86       46.66     32.22 o 
   1  12  13     1515.07     1615.35     88.77 o 
   2  12  13     1310.19     1206.37    125.52 o 
   3  12  13      353.36      328.05     45.26 o 
   4  12  13      528.57      523.57    111.34 o 
   5  12  13       80.80      139.29     72.53 o 
   6  12  13     1351.75     1541.75    172.21 o 
   0  13  13      438.63      403.60     51.65 o 
   1  13  13      609.35      631.46     71.73 o 
   2  13  13      412.76      347.35     48.08 o 
   3  13  13      506.77      520.74     58.34 o 
   4  13  13       21.36       26.13     32.47 o 
   5  13  13      959.60      396.87    199.78 o 
  -1   0  14      824.20      378.82    240.84 o 
   0   0  14     1427.16      545.83    275.97 o 
   1   0  14      203.37      105.91    183.30 o 
  -2   1  14     1185.08     1396.27     80.15 o 
  -1   1  14     1393.16     1711.97     83.66 o 
   0   1  14       97.92      109.75     37.42 o 
   1   1  14      200.02       92.16    178.72 o 
   2   1  14      620.35      312.33    177.39 o 
   3   1  14      934.96      272.35    179.99 o 
   4   1  14     1014.44      442.10    195.83 o 
  -3   2  14      116.69      133.41     29.66 o 
  -2   2  14      217.05      237.84     38.64 o 
  -1   2  14        6.70        2.17     22.14 o 
   0   2  14      179.82      221.28     41.36 o 
   1   2  14      370.66      164.97    192.97 o 
   2   2  14      795.41      257.32    168.22 o 
   3   2  14     1047.38      914.51    160.95 o 
   4   2  14     1124.72      697.71    202.98 o 
   5   2  14        5.11       12.48     64.28 o 
  -4   3  14      111.23      128.12     31.94 o 
  -3   3  14       35.93       47.32     25.62 o 
  -2   3  14        2.52       25.80     27.30 o 
  -1   3  14      941.67     1104.29     85.03 o 
   0   3  14     1280.14     1337.94     65.86 o 
   1   3  14     1111.01     1106.92    363.51 o 
   2   3  14      866.61      579.89    117.00 o 
   3   3  14      222.81      108.11     73.78 o 
   4   3  14      410.22      402.99    140.28 o 
   5   3  14     1034.34      686.95    237.53 o 
   6   3  14      103.07      121.35     34.72 o 
  -5   4  14      210.11      118.64    182.79 o 
  -4   4  14      244.36      224.29     35.72 o 
  -3   4  14       80.37       76.53     26.26 o 
  -2   4  14      982.96     1065.56     54.21 o 
  -1   4  14     2170.91     2359.34    103.62 o 
   0   4  14      772.54      883.80     55.41 o 
   1   4  14      162.49      167.16     26.92 o 
   2   4  14       15.19        9.53     21.36 o 
   3   4  14      944.53      767.34    202.65 o 
   4   4  14     1948.33     1969.11    486.93 o 
   5   4  14      205.67      235.95     77.82 o 
   6   4  14       52.02       45.61     22.86 o 
   7   4  14       18.58        5.60    224.03 o 
  -5   5  14        6.39       23.83     27.96 o 
  -4   5  14      228.84      223.57     42.48 o 
  -3   5  14     2023.09     2086.37     85.96 o 
  -2   5  14      473.47      498.13     40.81 o 
  -1   5  14       31.66       60.69     28.74 o 
   0   5  14      192.67      206.72     34.47 o 
   1   5  14      370.63      348.67     54.58 o 
   2   5  14      957.99      996.06     96.09 o 
   3   5  14      945.17      955.34    144.45 o 
   4   5  14      424.23      418.82     56.45 o 
   5   5  14       69.21       52.02     22.68 o 
   6   5  14      161.00      151.62     36.53 o 
   7   5  14      452.95      528.93    103.52 o 
  -5   6  14      650.67      629.98    140.81 o 
  -4   6  14     1626.42     1691.50     82.68 o 
  -3   6  14      420.78      411.67     51.37 o 
  -2   6  14        7.37       16.39     23.65 o 
  -1   6  14      345.83      381.28     36.79 o 
   0   6  14     1348.30     1393.63     62.40 o 
   1   6  14     2337.85     2505.90    264.21 o 
   2   6  14     1513.34     1561.40    154.16 o 
   3   6  14      957.96      963.66    118.49 o 
   4   6  14       45.04       59.29     25.39 o 
   5   6  14      821.75      791.00     77.78 o 
   6   6  14     3229.90     3330.71    278.96 o 
   7   6  14     1254.57     1326.98    378.30 o 
  -5   7  14      680.18      243.46    149.26 o 
  -4   7  14      221.14      177.30     37.60 o 
  -3   7  14       27.78       25.37     26.74 o 
  -2   7  14       21.43       16.93     24.72 o 
  -1   7  14     1371.33     1371.89     68.04 o 
   0   7  14     3238.73     3473.43    169.36 o 
   1   7  14     1600.92     1685.25     93.87 o 
   2   7  14      621.30      627.45    224.80 o 
   3   7  14       52.33       22.33     28.46 o 
   4   7  14      554.70      484.42     72.39 o 
   5   7  14     3513.71     3420.65    202.95 o 
   6   7  14     1058.83     1086.68    116.71 o 
   7   7  14      152.44      180.23     37.20 o 
  -4   8  14       27.75       12.46     27.90 o 
  -3   8  14       28.32       37.54     28.11 o 
  -2   8  14     1165.26     1069.60    131.06 o 
  -1   8  14     1997.91     1945.41     85.93 o 
   0   8  14      421.53      468.61     43.52 o 
   1   8  14       50.11       31.79     32.55 o 
   2   8  14       26.93       13.61     29.42 o 
   3   8  14      378.27      449.20    202.14 o 
   4   8  14      947.15      978.18     71.45 o 
   5   8  14      405.54      398.25     67.17 o 
   6   8  14       94.09      114.46     35.79 o 
   7   8  14        9.00      -13.38     22.16 o 
  -4   9  14      357.21      317.38     77.58 o 
  -3   9  14     1340.43     1515.22     82.28 o 
  -2   9  14      986.26     1124.64     76.60 o 
  -1   9  14        7.06      -14.40     25.28 o 
   0   9  14      802.33      806.15     82.16 o 
   1   9  14      688.94      691.00     71.12 o 
   2   9  14      295.65      297.98     69.16 o 
   3   9  14      680.73      732.85    269.60 o 
   4   9  14       14.44        6.17     28.63 o 
   5   9  14      641.11      684.19    118.40 o 
   6   9  14      338.93      353.25     46.78 o 
   7   9  14      817.85      887.38    122.95 o 
  -3  10  14       38.40       44.21     32.50 o 
  -2  10  14       80.16       60.94     31.43 o 
  -1  10  14      279.09      257.87     58.79 o 
   0  10  14      604.23      634.21     55.53 o 
   1  10  14      945.45      983.97    115.38 o 
   2  10  14      826.14      899.75     96.22 o 
   3  10  14       64.72       49.12     37.61 o 
   4  10  14      397.85      322.19     50.61 o 
   5  10  14     1359.51     1387.78    234.81 o 
   6  10  14     2393.94     2629.80    135.81 o 
  -2  11  14      345.20      311.00     46.92 o 
  -1  11  14     1065.31     1203.77     76.95 o 
   0  11  14     1643.24     1828.89    168.25 o 
   1  11  14      610.55      688.79    121.07 o 
   2  11  14       25.12        4.50     26.35 o 
   3  11  14      835.89      794.61    133.31 o 
   4  11  14     1520.28     1485.90    301.20 o 
   5  11  14     2231.58     2254.34    128.63 o 
   6  11  14      389.67      216.91    296.85 o 
   0  12  14      179.34      234.82     45.22 o 
   1  12  14      278.80      275.96     45.74 o 
   2  12  14      782.12      786.91    104.61 o 
   3  12  14      882.99      913.52     89.15 o 
   4  12  14     1111.86     1170.34    182.71 o 
   0   3  15      778.75      951.98    316.19 o 
   1   3  15      236.82      253.99    134.93 o 
   2   3  15      381.33      104.38    238.80 o 
   3   3  15      317.01       54.48    235.75 o 
  -2   4  15      566.09      599.95     56.47 o 
  -1   4  15     1426.23     1583.15     83.35 o 
   0   4  15     1059.10     1206.20     67.26 o 
   1   4  15      489.79      523.36    161.41 o 
   2   4  15      239.26      238.44     36.21 o 
   3   4  15      247.08      185.14     85.05 o 
   4   4  15     1426.94     1113.26    353.11 o 
  -2   5  15     1969.06     2086.08     83.91 o 
  -1   5  15      688.22      794.12     61.39 o 
   0   5  15      197.71      244.93     38.05 o 
   1   5  15        2.22       -7.85     23.07 o 
   2   5  15      297.04      342.65     37.47 o 
   3   5  15     1029.93     1085.84    206.25 o 
   4   5  15      464.20      463.16    113.13 o 
   5   5  15      102.47       86.56    248.98 o 
  -2   6  15      420.64      500.43     44.55 o 
  -1   6  15       14.28       -3.10     22.32 o 
   0   6  15      270.02      300.63     42.66 o 
   1   6  15      695.84      749.61    109.06 o 
   2   6  15      864.62      926.99    144.45 o 
   3   6  15      319.39      278.78     36.02 o 
   4   6  15      150.26      149.67     30.53 o 
   5   6  15       19.25       20.71     25.41 o 
  -2   7  15      194.89      159.80     34.36 o 
  -1   7  15       84.18       82.79     28.51 o 
   0   7  15      874.94      881.36     56.76 o 
   1   7  15     1093.52     1207.31    189.52 o 
   2   7  15      678.26      651.50    217.42 o 
   3   7  15      542.88      583.12    246.44 o 
   4   7  15       30.73       34.02     27.30 o 
   5   7  15     1035.19     1155.12    134.81 o 
  -2   8  15      451.41      490.37     48.57 o 
  -1   8  15     1257.25     1449.98     94.69 o 
   0   8  15      693.52      739.22     53.50 o 
   1   8  15       33.39       31.88     25.30 o 
   2   8  15        1.17        4.04     30.34 o 
   3   8  15      136.62      161.66     39.84 o 
   4   8  15     1349.54     1616.71    624.75 o 
   5   8  15      184.54      163.69     40.79 o 
  -2   9  15     1328.91      432.28    236.25 o 
  -1   9  15      217.87      262.88     40.43 o 
   0   9  15       97.04      112.35     33.09 o 
   1   9  15      282.93      291.15     42.67 o 
   2   9  15      618.22      570.28    145.57 o 
   3   9  15      866.07      911.41    366.09 o 
   4   9  15      185.98      162.20     42.83 o 
   5   9  15      115.58       60.48     54.95 o 
  -1  10  15       43.23      -20.88    157.33 o 
   0  10  15      335.31      299.85     43.93 o 
   1  10  15      527.37      581.88     83.56 o 
   2  10  15     1137.67     1251.03    116.34 o 
   3  10  15      406.99      452.00    120.58 o 
   4  10  15        6.09      -13.48     32.80 o 
                                                 
